# Supplementary material for: Genotype and Cardiac Rhabdomyoma Phenotype Analyses in Tuberous Sclerosis Complex Diseases
Source: Int J Genomics. 2026 Jul 1;2026:2204583. doi: 10.1155/ijog/2204583 (PMC13324241; doi:10.1155/ijog/2204583)
Supplement: Supplementary file 1 — Supporting Information 1 Table S1: All variants analyzed (after curation) in this study. All variants included in the final analyses, including 1250 TSC1 variants and 2690 TSC2 variants. [file IJOG-2026-2204583-s002.xlsx]

## Sheet: Sheet3
CR_phenotype	Source	Gene	Original	Transcript	HGVS	Protein	Exon	Mutation Type
N	ClinVar	TSC1	TSC1:c.106+2T>C	NM_000368.4	c.106+2T>C	/	3	Splicing
N	ClinVar	TSC1	TSC1:c.17del	NM_000368.4	c.17del	p.N6Mfs*20	3	Frameshift
N	HGMD	TSC1	TSC1:c.24_42delGGAGCTTCTTGCCATGCTGinsCAA	NM_000368.4	c.24_42delinsCAA	p.E9Kfs*12	3	Frameshift
N	ClinVar	TSC1	TSC1:c.35_69del	NM_000368.4	c.35_69del35	p.A12Gfs*7	3	Frameshift
N	ClinVar	TSC1	TSC1:c.43del	NM_000368.4	c.43del	p.D15Tfs*11	3	Frameshift
N	LOVD	TSC1	TSC1:c.52_55del	NM_000368.4	c.52_55del	p.M18Wfs*7	3	Frameshift
N	ClinVar	TSC1	TSC1:c.59del	NM_000368.4	c.59del	p.G20Vfs*6	3	Frameshift
N	HGMD	TSC1	TSC1:c.62_63dupTG	NM_000368.4	c.62_63dup	p.R22Cfs*5	3	Frameshift
N	LOVD	TSC1	TSC1:c.62_63insTG	NM_000368.4	c.62_63insTG	p.R22Gfs*5	3	Frameshift
N	LOVD	TSC1	TSC1:c.68del	NM_000368.4	c.68del	p.D23Afs*3	3	Frameshift
N	HGMD	TSC1	TSC1:c.70delG	NM_000368.4	c.70del	p.D24Tfs*2	3	Frameshift
N	ClinVar	TSC1	TSC1:c.73_85dup	NM_000368.5	c.73_85dup	p.F29fs	3	Frameshift
N	ClinVar	TSC1	TSC1:c.74dup	NM_000368.4	c.74_74dup	p.T26Dfs*5	3	Frameshift
N	LOVD	TSC1	TSC1:c.75del	NM_000368.4	c.75del	p.T26Qfs*17	3	Frameshift
N	ClinVar	TSC1	TSC1:c.7C>T	NM_000368.4	c.7C>T	p.Q3*	3	Stop-gained
N	LOVD	TSC1	TSC1:c.85_90delinsC	NM_000368.4	c.85_90delinsC	p.F29Rfs*6	3	Frameshift
N	HGMD	TSC1	TSC1:c.86_90dupTTAAA	NM_000368.4	c.86_90dup	p.E31Lfs*14	3	Frameshift
N	LOVD	TSC1	TSC1:c.87del	NM_000368.4	c.87del	p.F29Lfs*14	3	Frameshift
N	HGMD	TSC1	TSC1:c.89_102delAAGAGAACCTCAAT	NM_000368.4	c.89_102del14	p.K30Ifs*2	3	Frameshift
N	HGMD	TSC1	TSC1:c.90delA	NM_000368.4	c.90del	p.E31Rfs*12	3	Frameshift
N	ClinVar	TSC1	TSC1:c.92del	NM_000368.4	c.92del	p.E31Gfs*12	3	Frameshift
N	ClinVar	TSC1	TSC1:c.98del	NM_000368.4	c.98del	p.L33Pfs*10	3	Frameshift
N	LOVD	TSC1	TSC1:c.107_113dup	NM_000368.4	c.107_113dup	p.M40Wfs*32	4	Frameshift
N	ClinVar	TSC1	TSC1:c.107-1G>A	NM_000368.4	c.107-1G>A	/	4	Splicing
N	ClinVar	TSC1	TSC1:c.107-1G>C	NM_000368.4	c.107-1G>C	/	4	Splicing
N	HGMD	TSC1	TSC1:c.107-2A>G	NM_000368.4	c.107-2A>G	/	4	Splicing
N	LOVD	TSC1	TSC1:c.109dup	NM_000368.4	c.109dup	p.R37Pfs*33	4	Frameshift
N	ClinVar	TSC1	TSC1:c.111del	NM_000368.4	c.111del	p.G38Afs*5	4	Frameshift
N	LOVD	TSC1	TSC1:c.111dup	NM_000368.4	c.111dup	p.G38Wfs*32	4	Frameshift
N	ClinVar	TSC1	TSC1:c.116_119dup	NM_000368.4	c.116_119dup	p.M40Ifs*31	4	Frameshift
N	ClinVar	TSC1	TSC1:c.116del	NM_000368.4	c.116del	p.P39Lfs*4	4	Frameshift
N	LOVD	TSC1	TSC1:c.120dup	NM_000368.4	c.120dup	p.L41Afs*29	4	Frameshift
N	ClinVar	TSC1	TSC1:c.125T>A	NM_000368.4	c.125T>A	p.V42E	4	Missense
N	LOVD	TSC1	TSC1:c.127_128del	NM_000368.4	c.127_128del	p.N43Hfs*26	4	Frameshift
N	HGMD	TSC1	TSC1:c.127_128dupAA	NM_000368.4	c.127_128dup	p.N43Kfs*20	4	Frameshift
N	LOVD	TSC1	TSC1:c.128_145delinsTC	NM_000368.4	c.128_145delinsTC	p.N43Ifs*14	4	Frameshift
N	ClinVar	TSC1	TSC1:c.129delinsAA	NM_000368.4	c.129delinsAA	p.N43Kfs*27	4	Frameshift
N	HGMD	TSC1	TSC1:c.130dupA	NM_000368.4	c.130dup	p.T44Nfs*26	4	Frameshift
N	LOVD	TSC1	TSC1:c.131_132dup	NM_000368.4	c.131_132dup	p.L45Pfs*18	4	Frameshift
N	ClinVar	TSC1	TSC1:c.134T>A	NM_000368.4	c.134T>A	p.L45*	4	Stop-gained
N	HGMD	TSC1	TSC1:c.134T>C	NM_000368.4	c.134T>C	p.L45S	4	Missense
N	LOVD	TSC1	TSC1:c.136del	NM_000368.4	c.136del	p.V46Wfs*16	4	Frameshift
N	ClinVar	TSC1	TSC1:c.139del	NM_000368.4	c.139del	p.D47Ifs*15	4	Frameshift
N	ClinVar	TSC1	TSC1:c.140_146del	NM_000368.4	c.140_146del	p.D47Afs*13	4	Frameshift
N	LOVD	TSC1	TSC1:c.144T>A	NM_000368.4	c.144T>A	p.Y48*	4	Stop-gained
N	ClinVar	TSC1	TSC1:c.144T>G	NM_000368.4	c.144T>G	p.Y48*	4	Stop-gained
N	HGMD	TSC1	TSC1:c.145delT	NM_000368.4	c.145del	p.Y49Tfs*13	4	Frameshift
N	HGMD	TSC1	TSC1:c.146delA	NM_000368.4	c.146del	p.Y49Sfs*13	4	Frameshift
N	ClinVar	TSC1	TSC1:c.147_157del	NM_000368.4	c.147_157del11	p.Y49*fs*1	4	Frameshift
N	HGMD	TSC1	TSC1:c.147C>A	NM_000368.4	c.147C>A	p.Y49*	4	Stop-gained
N	ClinVar	TSC1	TSC1:c.147C>G	NM_000368.4	c.147C>G	p.Y49*	4	Stop-gained
N	HGMD	TSC1	TSC1:c.148delC	NM_000368.4	c.148del	p.L50Wfs*12	4	Frameshift
N	LOVD	TSC1	TSC1:c.149del	NM_000368.4	c.149del	p.L50Rfs*12	4	Frameshift
N	HGMD	TSC1	TSC1:c.149T>C	NM_000368.4	c.149T>C	p.L50P	4	Missense
N	LOVD	TSC1	TSC1:c.160dup	NM_000368.4	c.160dup	p.S54Ffs*16	4	Frameshift
N	ClinVar	TSC1	TSC1:c.161del	NM_000368.4	c.161del	p.S54Ffs*8	4	Frameshift
N	ClinVar	TSC1	TSC1:c.163C>T	NM_000368.4	c.163C>T	p.Q55*	4	Stop-gained
N	LOVD	TSC1	TSC1:c.170dup	NM_000368.4	c.170dup	p.L58Ifs*12	4	Frameshift
N	LOVD	TSC1	TSC1:c.178del	NM_000368.4	c.178del	p.I60Sfs*2	4	Frameshift
N	ClinVar	TSC1	TSC1:c.181del	NM_000368.4	c.181del	p.L61*fs*1	4	Frameshift
N	ClinVar	TSC1	TSC1:c.181dup	NM_000368.4	c.181dup	p.L61Pfs*9	4	Frameshift
N	ClinVar	TSC1	TSC1:c.182del	NM_000368.4	c.182del	p.L61Rfs*37	4	Frameshift
N	HGMD	TSC1	TSC1:c.182T>C	NM_000368.4	c.182T>C	p.L61P	4	Missense
N	HGMD	TSC1	TSC1:c.182T>G	NM_000368.4	c.182T>G	p.L61R	4	Missense
N	LOVD	TSC1	TSC1:c.191_196del	NM_000368.4	c.191_196del	p.L64*	4	Stop-gained
N	ClinVar	TSC1	TSC1:c.191T>A	NM_000368.4	c.191T>A	p.L64*	4	Stop-gained
N	ClinVar	TSC1	TSC1:c.193C>T	NM_000368.4	c.193C>T	p.Q65*	4	Stop-gained
N	HGMD	TSC1	TSC1:c.195delA	NM_000368.4	c.195del	p.E66Sfs*32	4	Frameshift
N	HGMD	TSC1	TSC1:c.196G>T	NM_000368.4	c.196G>T	p.E66*	4	Stop-gained
N	HGMD	TSC1	TSC1:c.203_204delAT	NM_000368.4	c.203_204del	p.H68Rfs*9	4	Frameshift
N	HGMD	TSC1	TSC1:c.210+1G>A	NM_000368.4	c.210+1G>A	/	4	Splicing
N	ClinVar	TSC1	TSC1:c.210+1G>C	NM_000368.4	c.210+1G>C	/	4	Splicing
N	ClinVar	TSC1	TSC1:c.210+1G>T	NM_000368.4	c.210+1G>T	/	4	Splicing
N	LOVD	TSC1	TSC1:c.210+2T>A	NM_000368.4	c.210+2T>A	/	4	Splicing
N	SCMC	TSC1	c.363+1G>A	NM_000368.4	c.363+1G>A	/	5	Splicing
N	HGMD	TSC1	TSC1:c.211-1G>A	NM_000368.4	c.211-1G>A	/	5	Splicing
N	HGMD	TSC1	TSC1:c.211-1G>T	NM_000368.4	c.211-1G>T	/	5	Splicing
N	ClinVar	TSC1	TSC1:c.211-2A>C	NM_000368.4	c.211-2A>C	/	5	Splicing
N	HGMD	TSC1	TSC1:c.211-2A>G	NM_000368.4	c.211-2A>G	/	5	Splicing
N	HGMD	TSC1	TSC1:c.215T>C	NM_000368.4	c.215T>C	p.L72P	5	Missense
N	LOVD	TSC1	TSC1:c.215T>G	NM_000368.4	c.215T>G	p.L72R	5	Missense
N	ClinVar	TSC1	TSC1:c.218T>A	NM_000368.4	c.218T>A	p.L73*	5	Stop-gained
N	ClinVar	TSC1	TSC1:c.225del	NM_000368.4	c.225del	p.I76Lfs*22	5	Frameshift
N	ClinVar	TSC1	TSC1:c.228_235del	NM_000368.4	c.228_235del	p.N77Cfs*27	5	Frameshift
N	HGMD	TSC1	TSC1:c.232G>T	NM_000368.4	c.232G>T	p.E78*	5	Stop-gained
N	LOVD	TSC1	TSC1:c.234_240delinsGT	NM_000368.4	c.234_240delinsGT	p.Y79Wfs*26	5	Frameshift
N	HGMD	TSC1	TSC1:c.237T>A	NM_000368.4	c.237T>A	p.Y79*	5	Stop-gained
N	LOVD	TSC1	TSC1:c.237T>G	NM_000368.4	c.237T>G	p.Y79*	5	Stop-gained
N	ClinVar	TSC1	TSC1:c.238del	NM_000368.4	c.238del	p.V80Wfs*18	5	Frameshift
N	ClinVar	TSC1	TSC1:c.239_240del	NM_000368.4	c.239_240del	p.V80Gfs*26	5	Frameshift
N	LOVD	TSC1	TSC1:c.239del	NM_000368.4	c.239del	p.V80Gfs*18	5	Frameshift
N	LOVD	TSC1	TSC1:c.242del	NM_000368.4	c.242del	p.G81Afs*17	5	Frameshift
N	ClinVar	TSC1	TSC1:c.244A>T	NM_000368.4	c.244A>T	p.K82*	5	Stop-gained
N	HGMD	TSC1	TSC1:c.252dupC	NM_000368.4	c.252dup	p.T85Hfs*22	5	Frameshift
N	LOVD	TSC1	TSC1:c.257_258delinsATA	NM_000368.4	c.257_256delinsATA	p.R86Hfs*21	5	Frameshift
N	LOVD	TSC1	TSC1:c.260_261insGA	NM_000368.4	c.260_261insGA	p.S88Nfs*11	5	Frameshift
N	ClinVar	TSC1	TSC1:c.260T>G	NM_000368.4	c.260T>G	p.L87*	5	Stop-gained
N	ClinVar	TSC1	TSC1:c.261dup	NM_000368.4	c.261dup	p.S88Ifs*19	5	Frameshift
N	ClinVar	TSC1	TSC1:c.263_277delinsTA	NM_000368.4	c.263_277delinsTA	p.S88Lfs*6	5	Frameshift
N	LOVD	TSC1	TSC1:c.266_267dup	NM_000368.4	c.266_267dup	p.L90Sfs*9	5	Frameshift
N	HGMD	TSC1	TSC1:c.271_272delTC	NM_000368.4	c.271_272del	p.S91Vfs*15	5	Frameshift
N	ClinVar	TSC1	TSC1:c.271del	NM_000368.4	c.271del	p.S91Rfs*7	5	Frameshift
N	HGMD	TSC1	TSC1:c.272C>A	NM_000368.4	c.272C>A	p.S91*	5	Stop-gained
N	HGMD	TSC1	TSC1:c.274_275dupTT	NM_000368.4	c.274_275dup	p.L92Ffs*7	5	Frameshift
N	ClinVar	TSC1	TSC1:c.275T>G	NM_000368.4	c.275T>G	p.L92*	5	Stop-gained
N	LOVD	TSC1	TSC1:c.276_277insAA	NM_000368.4	c.276_277insAA	p.L93Nfs*6	5	Frameshift
N	HGMD	TSC1	TSC1:c.276dupA	NM_000368.4	c.276dup	p.L93Tfs*14	5	Frameshift
N	HGMD	TSC1	TSC1:c.278T>A	NM_000368.4	c.278T>A	p.L93Q	5	Missense
N	HGMD	TSC1	TSC1:c.278T>C	NM_000368.4	c.278T>C	p.L93P	5	Missense
N	HGMD	TSC1	TSC1:c.278T>G	NM_000368.4	c.278T>G	p.L93R	5	Missense
N	HGMD	TSC1	TSC1:c.280_287delGGTCATGT	NM_000368.4	c.280_287del	p.G94Hfs*10	5	Frameshift
N	LOVD	TSC1	TSC1:c.286_290del	NM_000368.4	c.286_290del	p.V96Kfs*9	5	Frameshift
N	ClinVar	TSC1	TSC1:c.290_291del	NM_000368.4	c.290_291del	p.I97Kfs*9	5	Frameshift
N	LOVD	TSC1	TSC1:c.292A>T	NM_000368.4	c.292A>T	p.R98*	5	Stop-gained
N	ClinVar	TSC1	TSC1:c.296_297del	NM_000368.4	c.296_297del	p.L99Pfs*7	5	Frameshift
N	LOVD	TSC1	TSC1:c.297_306del	NM_000368.4	c.297_306del	p.Q100Gfs*15	5	Frameshift
N	HGMD	TSC1	TSC1:c.298C>T	NM_000368.4	c.298C>T	p.Q100*	5	Stop-gained
N	HGMD	TSC1	TSC1:c.308G>A	NM_000368.4	c.308G>A	p.W103*	5	Stop-gained
N	HGMD	TSC1	TSC1:c.309G>A	NM_000368.4	c.309G>A	p.W103*	5	Stop-gained
N	LOVD	TSC1	TSC1:c.324_325del	NM_000368.4	c.324_325del	p.Q109Sfs*16	5	Frameshift
N	HGMD	TSC1	TSC1:c.325C>T	NM_000368.4	c.325C>T	p.Q109*	5	Stop-gained
N	HGMD	TSC1	TSC1:c.334_335dupCT	NM_000368.4	c.334_335dup	p.L113Ffs*6	5	Frameshift
N	ClinVar	TSC1	TSC1:c.337_338del	NM_000368.4	c.337_338del	p.L113Afs*12	5	Frameshift
N	HGMD	TSC1	TSC1:c.338delT	NM_000368.4	c.338del	p.L113Cfs*5	5	Frameshift
N	LOVD	TSC1	TSC1:c.338dup	NM_000368.4	c.338dup	p.L113Ffs*13	5	Frameshift
N	HGMD	TSC1	TSC1:c.338T>A	NM_000368.4	c.338T>A	p.L113*	5	Stop-gained
N	ClinVar	TSC1	TSC1:c.339del	NM_000368.4	c.339del	p.L113Ffs*5	5	Frameshift
N	ClinVar	TSC1	TSC1:c.343del	NM_000368.4	c.343del	p.S115Lfs*3	5	Frameshift
N	ClinVar	TSC1	TSC1:c.344del	NM_000368.4	c.344del	p.S115Ffs*3	5	Frameshift
N	HGMD	TSC1	TSC1:c.350T>C	NM_000368.4	c.350T>C	p.L117P	5	Missense
N	ClinVar	TSC1	TSC1:c.354del	NM_000368.4	c.354del	p.K118Nfs*19	5	Frameshift
N	ClinVar	TSC1	TSC1:c.360_361insGGCAGGAGGAGCCAAGATGGCCGAATAGGAACAGCTCCGGTCTACAGCTCCCAGCGTGAGCGACGCAGAAGNNNNNNNNNNAAAAAAAAAAAAAAAAAAAATAAAATGTCTC	NM_000368.5	c.360_361insGGCAGGAGGAGCCAAGATGGCCGAATAGGAACAGCTCCGGTCTACAGCTCCCAGCGTGAGCGACGCAGAAGNNNNNNNNNNAAAAAAAAAAAAAAAAAAAATAAAATGTCTC	p.Lys121fs	5	Frameshift
N	HGMD	TSC1	TSC1:c.361A>T	NM_000368.4	c.361A>T	p.K121*	5	Stop-gained
N	HGMD	TSC1	TSC1:c.362A>G	NM_000368.4	c.362A>G	p.K121R	5	Missense
N	ClinVar	TSC1	TSC1:c.362A>T	NM_000368.4	c.362A>T	p.K121M	5	Missense
N	HGMD	TSC1	TSC1:c.363+1dupG	NM_000368.4	c.363+1dup	/	5	Splicing
N	HGMD	TSC1	TSC1:c.363+1G>T	NM_000368.4	c.363+1G>T	/	5	Splicing
N	ClinVar	TSC1	TSC1:c.363+2_363+5del	NM_000368.4	c.363+2_363+5del	/	5	Splicing
N	LOVD	TSC1	TSC1:c.363+2T>C	NM_000368.4	c.363+2T>C	/	5	Splicing
N	HGMD	TSC1	TSC1:c.363G>A	NM_000368.4	c.363G>A	p.K121K	5	Missense
N	HGMD	TSC1	TSC1:c.363G>C	NM_000368.4	c.363G>C	p.K121N	5	Missense
N	ClinVar	TSC1	TSC1:c.363G>T	NM_000368.4	c.363G>T	p.K121N	5	Missense
N	ClinVar	TSC1	TSC1:c.364-1G>A	NM_000368.4	c.364-1G>A	/	6	Splicing
N	HGMD	TSC1	TSC1:c.364-1G>C	NM_000368.4	c.364-1G>C	/	6	Splicing
N	ClinVar	TSC1	TSC1:c.364-1G>T	NM_000368.4	c.364-1G>T	/	6	Splicing
N	HGMD	TSC1	TSC1:c.364-2A>G	NM_000368.4	c.364-2A>G	/	6	Splicing
N	LOVD	TSC1	TSC1:c.372del	NM_000368.4	c.372del	p.D125Tfs*12	6	Frameshift
N	HGMD	TSC1	TSC1:c.372dupT	NM_000368.4	c.372dup	p.D125*fs*1	6	Frameshift
N	ClinVar	TSC1	TSC1:c.375CGT[1]	NM_000368.5	c.375_377del	p.V128del	6	Frameshift
N	ClinVar	TSC1	TSC1:c.378_379insCGT	NM_000368.4	c.378_379insCGT	p.V126_V127insR	6	Frameshift
N	HGMD	TSC1	TSC1:c.378_380delCGT	NM_000368.4	c.378_380del	p.V128delV	6	Frameshift
N	HGMD	TSC1	TSC1:c.381_383delTGT	NM_000368.4	c.381_383del	p.V128delV	6	Frameshift
N	LOVD	TSC1	TSC1:c.385dup	NM_000368.4	c.385dup	p.L129Pfs*25	6	Frameshift
N	HGMD	TSC1	TSC1:c.386T>C	NM_000368.4	c.386T>C	p.L129P	6	Missense
N	ClinVar	TSC1	TSC1:c.389_390delinsT	NM_000368.4	c.389_390delinsT	p.T130fs	6	Frameshift
N	ClinVar	TSC1	TSC1:c.393_405del	NM_000368.4	c.393_405del13	p.G132*fs*1	6	Frameshift
N	HGMD	TSC1	TSC1:c.395_406delGCGTCTTGGTGTinsCA	NM_000368.4	c.395_406delinsCA	p.G132Afs*2	6	Frameshift
N	ClinVar	TSC1	TSC1:c.397_406del	NM_000368.4	c.397_406del	p.V133*fs*1	6	Frameshift
N	ClinVar	TSC1	TSC1:c.398dup	NM_000368.4	c.398dup	p.V135Gfs*19	6	Frameshift
N	ClinVar	TSC1	TSC1:c.400_412dup	NM_000368.5	c.400_412dup	p.T138fs	6	Frameshift
N	ClinVar	TSC1	TSC1:c.401del	NM_000368.4	c.401del	p.L134Wfs*3	6	Frameshift
N	LOVD	TSC1	TSC1:c.404del	NM_000368.4	c.404del	p.V135Gfs*2	6	Frameshift
N	ClinVar	TSC1	TSC1:c.406_418delinsGT	NM_000368.4	c.406_418delinsGT	p.L136Vfs*14	6	Frameshift
N	LOVD	TSC1	TSC1:c.407del	NM_000368.4	c.407del	p.L136*fs*1	6	Frameshift
N	LOVD	TSC1	TSC1:c.419T>C	NM_000368.4	c.419T>C	p.L140P	6	Missense
N	ClinVar	TSC1	TSC1:c.421_422insTCTAC	NM_000368.4	c.421_422insTCTAC	p.P141Lfs*4	6	Frameshift
N	LOVD	TSC1	TSC1:c.424del	NM_000368.4	c.424del	p.M142*fs*1	6	Frameshift
N	LOVD	TSC1	TSC1:c.424dup	NM_000368.4	c.424dup	p.M142Nfs*12	6	Frameshift
N	HGMD	TSC1	TSC1:c.433_434delCA	NM_000368.4	c.433_434del	p.Q145Vfs*8	6	Frameshift
N	HGMD	TSC1	TSC1:c.433C>T	NM_000368.4	c.433C>T	p.Q145*	6	Stop-gained
N	HGMD	TSC1	TSC1:c.434dupA	NM_000368.4	c.434dup	p.S146Vfs*8	6	Frameshift
N	ClinVar	TSC1	TSC1:c.442A>T	NM_000368.4	c.442A>T	p.K148*	6	Stop-gained
N	HGMD	TSC1	TSC1:c.445C>T	NM_000368.4	c.445C>T	p.Q149*	6	Stop-gained
N	ClinVar	TSC1	TSC1:c.451_455delinsTTTC	NM_000368.4	c.451_455delinsTTTC	p.L151Ffs*16	6	Frameshift
N	ClinVar	TSC1	TSC1:c.456del	NM_000368.4	c.456del	p.D153Ifs*14	6	Frameshift
N	ClinVar	TSC1	TSC1:c.461del	NM_000368.4	c.461del	p.F154Sfs*13	6	Frameshift
N	HGMD	TSC1	TSC1:c.473T>C	NM_000368.4	c.473T>C	p.F158S	6	Missense
N	LOVD	TSC1	TSC1:c.473T>G	NM_000368.4	c.473T>G	p.F158C	6	Missense
N	LOVD	TSC1	TSC1:c.474del	NM_000368.4	c.474del	p.F158Lfs*9	6	Frameshift
N	HGMD	TSC1	TSC1:c.474dupT	NM_000368.4	c.474dup	p.G159Wfs*59	6	Frameshift
N	ClinVar	TSC1	TSC1:c.482T>C	NM_000368.4	c.482T>C	p.L161P	6	Missense
N	ClinVar	TSC1	TSC1:c.485C>A	NM_000368.4	c.485C>A	p.S162*	6	Stop-gained
N	ClinVar	TSC1	TSC1:c.486del	NM_000368.4	c.486del	p.S163Hfs*4	6	Frameshift
N	ClinVar	TSC1	TSC1:c.488C>G	NM_000368.4	c.488C>G	p.S163*	6	Stop-gained
N	HGMD	TSC1	TSC1:c.491G>A	NM_000368.4	c.491G>A	p.W164*	6	Stop-gained
N	LOVD	TSC1	TSC1:c.492del	NM_000368.4	c.492del	p.W164Cfs*3	6	Frameshift
N	ClinVar	TSC1	TSC1:c.492G>A	NM_000368.4	c.492G>A	p.W164*	6	Stop-gained
N	HGMD	TSC1	TSC1:c.495C>A	NM_000368.4	c.495C>A	p.C165*	6	Stop-gained
N	LOVD	TSC1	TSC1:c.498del	NM_000368.4	c.498del	p.K167Rfs*43	6	Frameshift
N	LOVD	TSC1	TSC1:c.504del	NM_000368.4	c.504del	p.K168Nfs*42	6	Frameshift
N	ClinVar	TSC1	TSC1:c.507del	NM_000368.4	c.507del	p.G170Afs*40	6	Frameshift
N	HGMD	TSC1	TSC1:c.508+1G>A	NM_000368.4	c.508+1G>A	/	6	Splicing
N	HGMD	TSC1	TSC1:c.508+1G>C	NM_000368.4	c.508+1G>C	/	6	Splicing
N	HGMD	TSC1	TSC1:c.508+1G>T	NM_000368.4	c.508+1G>T	/	6	Splicing
N	LOVD	TSC1	TSC1:c.508+2del	NM_000368.4	c.508+2delT	/	6	Splicing
N	ClinVar	TSC1	TSC1:c.508+2T>C	NM_000368.4	c.508+2T>C	/	6	Splicing
N	ClinVar	TSC1	TSC1:c.508G>A	NM_000368.4	c.508G>A	p.G170S	6	Missense
N	ClinVar	TSC1	TSC1:c.509-1G>A	NM_000368.4	c.509-1G>A	/	7	Splicing
N	ClinVar	TSC1	TSC1:c.509-1G>C	NM_000368.4	c.509-1G>C	/	7	Splicing
N	LOVD	TSC1	TSC1:c.509-8_531del	NM_000368.4	c.509-8_531del31	/	7	Splicing
N	LOVD	TSC1	TSC1:c.509del	NM_000368.4	c.509del	p.G170Afs*40	7	Frameshift
N	ClinVar	TSC1	TSC1:c.513_514insT	NM_000368.4	c.513_514insT	p.V172Cfs*46	7	Frameshift
N	ClinVar	TSC1	TSC1:c.515dup	NM_000368.4	c.515dup	p.A173Gfs*45	7	Frameshift
N	LOVD	TSC1	TSC1:c.520del	NM_000368.4	c.520del	p.E174Kfs*36	7	Frameshift
N	HGMD	TSC1	TSC1:c.520G>T	NM_000368.4	c.520G>T	p.E174*	7	Stop-gained
N	LOVD	TSC1	TSC1:c.524dup	NM_000368.4	c.524dup	p.Y176Lfs*42	7	Frameshift
N	ClinVar	TSC1	TSC1:c.526del	NM_000368.4	c.526del	p.Y176Ifs*34	7	Frameshift
N	HGMD	TSC1	TSC1:c.526dupT	NM_000368.4	c.526dup	p.Y176Lfs*42	7	Frameshift
N	HGMD	TSC1	TSC1:c.527_528delAT	NM_000368.4	c.527_528del	p.Y176Sfs*41	7	Frameshift
N	LOVD	TSC1	TSC1:c.530_531del	NM_000368.4	c.530_531del	p.L177Rfs*40	7	Frameshift
N	LOVD	TSC1	TSC1:c.530del	NM_000368.4	c.530del	p.L177Pfs*33	7	Frameshift
N	LOVD	TSC1	TSC1:c.532del	NM_000368.4	c.532del	p.V178Sfs*32	7	Frameshift
N	HGMD	TSC1	TSC1:c.533dupT	NM_000368.4	c.533_533dup	p.H179Pfs*39	7	Frameshift
Y	HGMD	TSC1	TSC1:c.542A>C	NM_000368.4	c.542A>C	p.H181P	7	Missense
N	LOVD	TSC1	TSC1:c.544del	NM_000368.4	c.544del	p.A182Pfs*28	7	Frameshift
N	HGMD	TSC1	TSC1:c.547_571del25	NM_000368.4	c.547_571del25	p.S183Ffs*19	7	Frameshift
N	LOVD	TSC1	TSC1:c.552del	NM_000368.4	c.552del	p.Y185Tfs*25	7	Frameshift
N	HGMD	TSC1	TSC1:c.554delA	NM_000368.4	c.554del	p.Y185Sfs*25	7	Frameshift
N	ClinVar	TSC1	TSC1:c.555C>A	NM_000368.4	c.555C>A	p.Y185*	7	Stop-gained
N	ClinVar	TSC1	TSC1:c.555C>G	NM_000368.4	c.555C>G	p.Y185*	7	Stop-gained
N	ClinVar	TSC1	TSC1:c.558_559dup	NM_000368.4	c.558_559dup	p.L187Hfs*24	7	Frameshift
N	HGMD	TSC1	TSC1:c.559_566dupCTCTTTCA	NM_000368.4	c.559_566dup	p.R190Sfs*23	7	Frameshift
N	SCMC	TSC1	TSC1:c.560T>C	NM_000368.4	c.560T>C	p.L187P	7	Missense
N	ClinVar	TSC1	TSC1:c.561_562del	NM_000368.4	c.561_562del	p.F188Sfs*29	7	Frameshift
N	ClinVar	TSC1	TSC1:c.561_562dup	NM_000368.4	c.561_562dup	p.F188Sfs*23	7	Frameshift
N	HGMD	TSC1	TSC1:c.562T>G	NM_000368.4	c.562T>G	p.F188V	7	Missense
N	HGMD	TSC1	TSC1:c.563_564delTT	NM_000368.4	c.563_564del	p.F188Sfs*29	7	Frameshift
N	ClinVar	TSC1	TSC1:c.564del	NM_000368.4	c.564del	p.H189Ifs*21	7	Frameshift
N	HGMD	TSC1	TSC1:c.564dupT	NM_000368.4	c.564dup	p.H189Sfs*29	7	Frameshift
N	ClinVar	TSC1	TSC1:c.569_570delinsCT	NM_000368.4	c.569_570delinsCT	p.R190P	7	Missense
N	LOVD	TSC1	TSC1:c.569del	NM_000368.4	c.569del	p.R190Pfs*20	7	Frameshift
N	HGMD	TSC1	TSC1:c.569G>C	NM_000368.4	c.569G>C	p.R190P	7	Missense
N	HGMD	TSC1	TSC1:c.570_583delCCTTTATGGAATGT	NM_000368.4	c.570_583del14	p.L191Pfs*22	7	Frameshift
N	HGMD	TSC1	TSC1:c.572T>A	NM_000368.4	c.572T>A	p.L191H	7	Missense
N	ClinVar	TSC1	TSC1:c.572T>C	NM_000368.4	c.572T>C	p.L191P	7	Missense
N	HGMD	TSC1	TSC1:c.572T>G	NM_000368.4	c.572T>G	p.L191R	7	Missense
N	ClinVar	TSC1	TSC1:c.574delT	NM_000368.4	c.574del	p.Y192Mfs*18	7	Frameshift
N	LOVD	TSC1	TSC1:c.575del	NM_000368.4	c.575del	p.Y192Lfs*18	7	Frameshift
N	HGMD	TSC1	TSC1:c.576T>G	NM_000368.4	c.576T>G	p.Y192*	7	Stop-gained
N	ClinVar	TSC1	TSC1:c.582_583dup	NM_000368.4	c.582_583dup	p.Y195Cfs*16	7	Frameshift
N	LOVD	TSC1	TSC1:c.583dup	NM_000368.4	c.583dup	p.Y195Lfs*23	7	Frameshift
N	HGMD	TSC1	TSC1:c.585C>A	NM_000368.4	c.585C>A	p.Y195*	7	Stop-gained
N	HGMD	TSC1	TSC1:c.585C>G	NM_000368.4	c.585C>G	p.Y195*	7	Stop-gained
N	LOVD	TSC1	TSC1:c.587C>A	NM_000368.4	c.587C>A	p.P196H	7	Missense
N	LOVD	TSC1	TSC1:c.587C>T	NM_000368.4	c.587C>T	p.P196L	7	Missense
N	HGMD	TSC1	TSC1:c.587delC	NM_000368.4	c.587del	p.P196Lfs*14	7	Frameshift
N	ClinVar	TSC1	TSC1:c.590_594del	NM_000368.4	c.590_594del	p.C197Ffs*19	7	Frameshift
N	LOVD	TSC1	TSC1:c.590dup	NM_000368.4	c.590dup	p.C197Wfs*21	7	Frameshift
N	LOVD	TSC1	TSC1:c.591C>A	NM_000368.4	c.591C>A	p.C197*	7	Stop-gained
N	HGMD	TSC1	TSC1:c.591dupC	NM_000368.4	c.591dup	p.N198Qfs*20	7	Frameshift
N	LOVD	TSC1	TSC1:c.596del	NM_000368.4	c.596del	p.F199Sfs*11	7	Frameshift
N	LOVD	TSC1	TSC1:c.597_603del	NM_000368.4	c.597_603del	p.V200Ffs*8	7	Frameshift
N	LOVD	TSC1	TSC1:c.597dup	NM_000368.4	c.597dup	p.V200Rfs*18	7	Frameshift
N	ClinVar	TSC1	TSC1:c.599dup	NM_000368.4	c.599dup	p.S201Lfs*17	7	Frameshift
N	LOVD	TSC1	TSC1:c.600del	NM_000368.4	c.600del	p.S201Pfs*9	7	Frameshift
N	HGMD	TSC1	TSC1:c.605_606insA	NM_000368.4	c.605_606insA	p.F202Lfs*16	7	Frameshift
N	LOVD	TSC1	TSC1:c.606_607insA	NM_000368.4	c.606_607insA	p.L203Ifs*15	7	Frameshift
N	LOVD	TSC1	TSC1:c.607_608dup	NM_000368.4	c.607_608dup	p.L203Ffs*8	7	Frameshift
N	ClinVar	TSC1	TSC1:c.608del	NM_000368.4	c.608del	p.L203Cfs*7	7	Frameshift
N	LOVD	TSC1	TSC1:c.608T>A	NM_000368.4	c.608T>A	p.L203*	7	Stop-gained
N	LOVD	TSC1	TSC1:c.608T>C	NM_000368.4	c.608T>C	p.L203S	7	Missense
N	LOVD	TSC1	TSC1:c.617A>C	NM_000368.4	c.617A>C	p.H206P	7	Missense
N	LOVD	TSC1	TSC1:c.617A>G	NM_000368.4	c.617A>G	p.H206R	7	Missense
N	HGMD	TSC1	TSC1:c.621C>A	NM_000368.4	c.621C>A	p.Y207*	7	Stop-gained
N	HGMD	TSC1	TSC1:c.622A>G	NM_000368.4	c.622A>G	p.S208G	7	Missense
N	LOVD	TSC1	TSC1:c.624del	NM_000368.4	c.624del	p.S208Rfs*2	7	Frameshift
N	HGMD	TSC1	TSC1:c.634_635delAA	NM_000368.4	c.634_635del	p.N212Pfs*5	7	Frameshift
N	LOVD	TSC1	TSC1:c.635del	NM_000368.4	c.635del	p.N212Tfs*12	7	Frameshift
N	ClinVar	TSC1	TSC1:c.637dup	NM_000368.4	c.637dup	p.L213Pfs*5	7	Frameshift
N	HGMD	TSC1	TSC1:c.647_648delTT	NM_000368.4	c.647_648del	p.F216*fs*1	7	Frameshift
N	HGMD	TSC1	TSC1:c.647T>C	NM_000368.4	c.647T>C	p.F216S	7	Missense
N	HGMD	TSC1	TSC1:c.648delT	NM_000368.4	c.648del	p.F216Lfs*8	7	Frameshift
N	LOVD	TSC1	TSC1:c.649G>T	NM_000368.4	c.649G>T	p.E217*	7	Stop-gained
N	ClinVar	TSC1	TSC1:c.651_663dup	NM_000368.5	c.651_663dup	p.Pro222fs	7	Frameshift
N	LOVD	TSC1	TSC1:c.652dup	NM_000368.4	c.652dup	p.E218Gfs*24	7	Frameshift
N	HGMD	TSC1	TSC1:c.654dupA	NM_000368.4	c.654dup	p.V219Sfs*23	7	Frameshift
N	HGMD	TSC1	TSC1:c.658delG	NM_000368.4	c.658del	p.V220Sfs*4	7	Frameshift
N	LOVD	TSC1	TSC1:c.658G>T	NM_000368.4	c.658G>T	p.V220F	7	Missense
N	HGMD	TSC1	TSC1:c.659T>A	NM_000368.4	c.659T>A	p.V220D	7	Missense
N	LOVD	TSC1	TSC1:c.659T>G	NM_000368.4	c.659T>G	p.V220G	7	Missense
N	ClinVar	TSC1	TSC1:c.661A>T	NM_000368.4	c.661A>T	p.K221*	7	Stop-gained
N	HGMD	TSC1	TSC1:c.663+1G>A	NM_000368.4	c.663+1G>A	/	7	Splicing
N	HGMD	TSC1	TSC1:c.663+1G>C	NM_000368.4	c.663+1G>C	/	7	Splicing
N	HGMD	TSC1	TSC1:c.663+1G>T	NM_000368.4	c.663+1G>T	/	7	Splicing
N	ClinVar	TSC1	TSC1:c.663+2T>C	NM_000368.4	c.663+2T>C	/	7	Splicing
N	LOVD	TSC1	TSC1:c.663+2T>G	NM_000368.4	c.663+2T>G	/	7	Splicing
N	SCMC	TSC1	c.737+1G>A	NM_000368.4	c.737+1G>A	/	8	Splicing
N	HGMD	TSC1	TSC1:c.664-1G>A	NM_000368.4	c.664-1G>A	/	8	Splicing
N	ClinVar	TSC1	TSC1:c.664-1G>C	NM_000368.4	c.664-1G>C	/	8	Splicing
N	HGMD	TSC1	TSC1:c.664-2A>G	NM_000368.4	c.664-2A>G	/	8	Splicing
N	LOVD	TSC1	TSC1:c.665del	NM_000368.4	c.665del	p.P222Qfs*2	8	Frameshift
N	HGMD	TSC1	TSC1:c.671T>G	NM_000368.4	c.671T>G	p.M224R	8	Missense
N	ClinVar	TSC1	TSC1:c.673G>T	NM_000368.4	c.673G>T	p.E225*	8	Stop-gained
N	HGMD	TSC1	TSC1:c.682C>T	NM_000368.4	c.682C>T	p.R228*	8	Stop-gained
N	LOVD	TSC1	TSC1:c.694del	NM_000368.4	c.694del	p.E232Nfs*2	8	Frameshift
N	HGMD	TSC1	TSC1:c.694G>T	NM_000368.4	c.694G>T	p.E232*	8	Stop-gained
N	ClinVar	TSC1	TSC1:c.698T>G	NM_000368.4	c.698T>G	p.L233*	8	Stop-gained
N	HGMD	TSC1	TSC1:c.699_700delAGinsCAGTCCT	NM_000368.4	c.699_700delinsCAGTCCT	p.L233Ffs*4	8	Frameshift
N	HGMD	TSC1	TSC1:c.709dupT	NM_000368.4	c.709dup	p.S237Ffs*5	8	Frameshift
N	HGMD	TSC1	TSC1:c.712A>T	NM_000368.4	c.712A>T	p.K238*	8	Stop-gained
N	HGMD	TSC1	TSC1:c.720_721insA	NM_000368.4	c.720_721insA	p.E241Rfs*14	8	Frameshift
N	ClinVar	TSC1	TSC1:c.721G>T	NM_000368.4	c.721G>T	p.E241*	8	Stop-gained
N	HGMD	TSC1	TSC1:c.723_736delACTGGACCCTCGAA	NM_000368.4	c.723_736del14	p.L242Vfs*8	8	Frameshift
N	HGMD	TSC1	TSC1:c.723dupA	NM_000368.4	c.723dup	p.L242Tfs*13	8	Frameshift
N	ClinVar	TSC1	TSC1:c.731del	NM_000368.4	c.731del	p.P244Lfs*7	8	Frameshift
N	HGMD	TSC1	TSC1:c.732delT	NM_000368.4	c.732del	p.R245Efs*6	8	Frameshift
N	HGMD	TSC1	TSC1:c.733C>T	NM_000368.4	c.733C>T	p.R245*	8	Stop-gained
N	ClinVar	TSC1	TSC1:c.734dup	NM_000368.4	c.734dup	p.R246Kfs*9	8	Frameshift
N	HGMD	TSC1	TSC1:c.737_737+1dupGG	NM_000368.4	c.737_737+1dup	/	8	Splicing
N	HGMD	TSC1	TSC1:c.737+1delG	NM_000368.4	c.737+1del	/	8	Splicing
N	HGMD	TSC1	TSC1:c.737+1G>C	NM_000368.4	c.737+1G>C	/	8	Splicing
N	ClinVar	TSC1	TSC1:c.737+1G>T	NM_000368.4	c.737+1G>T	/	8	Splicing
N	HGMD	TSC1	TSC1:c.737+2T>C	NM_000368.4	c.737+2T>C	/	8	Splicing
N	HGMD	TSC1	TSC1:c.737G>A	NM_000368.4	c.737G>A	p.R246K	8	Missense
N	HGMD	TSC1	TSC1:c.737G>C	NM_000368.4	c.737G>C	p.R246T	8	Missense
N	ClinVar	TSC1	TSC1:c.737G>T	NM_000368.4	c.737G>T	p.R246M	8	Missense
N	HGMD	TSC1	TSC1:c.738-1G>A	NM_000368.4	c.738-1G>A	/	9	Splicing
N	ClinVar	TSC1	TSC1:c.738-1G>C	NM_000368.4	c.738-1G>C	/	9	Splicing
N	HGMD	TSC1	TSC1:c.738-1G>T	NM_000368.4	c.738-1G>T	/	9	Splicing
N	ClinVar	TSC1	TSC1:c.738-2_740del	NM_000368.4	c.738-2_740del	/	9	Splicing
N	ClinVar	TSC1	TSC1:c.738-2A>G	NM_000368.4	c.738-2A>G	/	9	Splicing
N	ClinVar	TSC1	TSC1:c.738-2A>T	NM_000368.4	c.738-2A>T	/	9	Splicing
N	LOVD	TSC1	TSC1:c.738-36_747del	NM_000368.4	c.738-36_747del46	/	9	Splicing
N	LOVD	TSC1	TSC1:c.739_912del	NM_000368.4	c.739_912del174	/	9	Frameshift
Y	ClinVar	TSC1	TSC1:c.740G>A	NM_000368.4	c.740G>A	p.W247*	9	Stop-gained
N	LOVD	TSC1	TSC1:c.741G>A	NM_000368.4	c.741G>A	p.W247*	9	Stop-gained
N	HGMD	TSC1	TSC1:c.742A>T	NM_000368.4	c.742A>T	p.K248*	9	Stop-gained
N	HGMD	TSC1	TSC1:c.745A>T	NM_000368.4	c.745A>T	p.R249*	9	Stop-gained
N	HGMD	TSC1	TSC1:c.745delA	NM_000368.4	c.745del	p.R249Dfs*2	9	Frameshift
N	ClinVar	TSC1	TSC1:c.749_751delinsAA	NM_000368.4	c.749_751delinsAA	p.L250*	9	Stop-gained
N	HGMD	TSC1	TSC1:c.749delT	NM_000368.4	c.749del	p.L250*fs*1	9	Frameshift
N	HGMD	TSC1	TSC1:c.749dupT	NM_000368.4	c.749dup	p.L250Ffs*5	9	Frameshift
N	HGMD	TSC1	TSC1:c.749T>A	NM_000368.4	c.749T>A	p.L250*	9	Stop-gained
N	HGMD	TSC1	TSC1:c.749T>G	NM_000368.4	c.749T>G	p.L250*	9	Stop-gained
N	HGMD	TSC1	TSC1:c.751G>T	NM_000368.4	c.751G>T	p.E251*	9	Stop-gained
N	LOVD	TSC1	TSC1:c.761del	NM_000368.4	c.761del	p.D254Vfs*3	9	Frameshift
N	ClinVar	TSC1	TSC1:c.769_776del	NM_000368.4	c.769_776del	p.I257Cfs*13	9	Frameshift
N	LOVD	TSC1	TSC1:c.771del	NM_000368.4	c.771del	p.I257Mfs*61	9	Frameshift
N	HGMD	TSC1	TSC1:c.772G>T	NM_000368.4	c.772G>T	p.E258*	9	Stop-gained
N	ClinVar	TSC1	TSC1:c.773_774insTA	NM_000368.4	c.773_774insTA	p.E258Dfs*61	9	Frameshift
N	SCMC	TSC1	TSC1:c.775T>C	NM_000368.4	c.775T>C	p.C259R	9	Missense
N	LOVD	TSC1	TSC1:c.785_786insTT	NM_000368.4	c.785_786insTT	p.D265Wfs*54	9	Frameshift
N	LOVD	TSC1	TSC1:c.790_791del	NM_000368.4	c.790_791del	p.L264Gfs*8	9	Frameshift
N	ClinVar	TSC1	TSC1:c.792_793dup	NM_000368.4	c.792_793dup	p.D265Gfs*54	9	Frameshift
N	ClinVar	TSC1	TSC1:c.798del	NM_000368.4	c.798del	p.T267Qfs*51	9	Frameshift
N	LOVD	TSC1	TSC1:c.801_804dup	NM_000368.4	c.801_804dup	p.A269Rfs*5	9	Frameshift
N	HGMD	TSC1	TSC1:c.801dupA	NM_000368.4	c.801dup	p.E268Rfs*5	9	Frameshift
N	ClinVar	TSC1	TSC1:c.804del	NM_000368.4	c.804del	p.A269Pfs*49	9	Frameshift
N	LOVD	TSC1	TSC1:c.808_809dup	NM_000368.4	c.808_809dup	p.Y271Hfs*48	9	Frameshift
N	ClinVar	TSC1	TSC1:c.809C>A	NM_000368.4	c.809C>A	p.S270*	9	Stop-gained
N	ClinVar	TSC1	TSC1:c.809C>G	NM_000368.4	c.809C>G	p.S270*	9	Stop-gained
N	HGMD	TSC1	TSC1:c.812_813delAT	NM_000368.4	c.812_813del	p.Y271*fs*1	9	Frameshift
N	HGMD	TSC1	TSC1:c.813T>A	NM_000368.4	c.813T>A	p.Y271*	9	Stop-gained
N	HGMD	TSC1	TSC1:c.813T>G	NM_000368.4	c.813T>G	p.Y271*	9	Stop-gained
N	HGMD	TSC1	TSC1:c.814G>T	NM_000368.4	c.814G>T	p.E272*	9	Stop-gained
N	ClinVar	TSC1	TSC1:c.817_824del	NM_000368.4	c.817_824del	p.D273Ffs*24	9	Frameshift
N	LOVD	TSC1	TSC1:c.824_825dup	NM_000368.4	c.824_825dup	p.S276Ifs*43	9	Frameshift
N	HGMD	TSC1	TSC1:c.825T>G	NM_000368.4	c.825T>G	p.Y275*	9	Stop-gained
N	HGMD	TSC1	TSC1:c.831_832delGT	NM_000368.4	c.831_832del	p.H279Pfs*20	9	Frameshift
N	ClinVar	TSC1	TSC1:c.831del	NM_000368.4	c.831del	p.S278Lfs*40	9	Frameshift
N	HGMD	TSC1	TSC1:c.834_835delTC	NM_000368.4	c.834_835del	p.H279Pfs*20	9	Frameshift
N	LOVD	TSC1	TSC1:c.836dup	NM_000368.4	c.836dup	p.H279Qfs*21	9	Frameshift
N	HGMD	TSC1	TSC1:c.838C>T	NM_000368.4	c.838C>T	p.Q280*	9	Stop-gained
N	HGMD	TSC1	TSC1:c.843delC	NM_000368.4	c.843del	p.S282Qfs*36	9	Frameshift
N	LOVD	TSC1	TSC1:c.845C>A	NM_000368.4	c.845C>A	p.S282*	9	Stop-gained
N	ClinVar	TSC1	TSC1:c.846del	NM_000368.4	c.846del	p.A283Pfs*35	9	Frameshift
N	LOVD	TSC1	TSC1:c.846dup	NM_000368.4	c.846dup	p.A283Sfs*17	9	Frameshift
N	ClinVar	TSC1	TSC1:c.850_881delinsGCTTTCCTCATCGTT	NM_000368.4	c.850_881delinsGCTTTCCTCATCGTT	p.R284Afs*10	9	Frameshift
N	LOVD	TSC1	TSC1:c.850del	NM_000368.4	c.850del	p.R284Afs*34	9	Frameshift
N	ClinVar	TSC1	TSC1:c.850dup	NM_000368.4	c.850dup	p.R284Pfs*16	9	Frameshift
N	ClinVar	TSC1	TSC1:c.857del	NM_000368.4	c.857del	p.P286Lfs*32	9	Frameshift
N	HGMD	TSC1	TSC1:c.866C>G	NM_000368.4	c.866C>G	p.S289*	9	Stop-gained
N	ClinVar	TSC1	TSC1:c.871_886dup	NM_000368.5	c.871_886dup	p.P296fs	9	Frameshift
N	LOVD	TSC1	TSC1:c.872del	NM_000368.4	c.872del	p.D291Vfs*27	9	Frameshift
N	LOVD	TSC1	TSC1:c.879dup	NM_000368.4	c.879dup	p.T294Hfs*6	9	Frameshift
N	LOVD	TSC1	TSC1:c.889dup	NM_000368.4	c.889dup	p.Y297Lfs*3	9	Frameshift
N	LOVD	TSC1	TSC1:c.890dup	NM_000368.4	c.890dup	p.Y297*fs*1	9	Frameshift
N	ClinVar	TSC1	TSC1:c.891del	NM_000368.4	c.891del	p.Y297*fs*1	9	Frameshift
N	HGMD	TSC1	TSC1:c.891T>A	NM_000368.4	c.891T>A	p.Y297*	9	Stop-gained
N	HGMD	TSC1	TSC1:c.891T>G	NM_000368.4	c.891T>G	p.Y297*	9	Stop-gained
N	HGMD	TSC1	TSC1:c.893dupC	NM_000368.4	c.893_893dup	p.D299*fs*1	9	Frameshift
N	HGMD	TSC1	TSC1:c.901_902delCA	NM_000368.4	c.901_902del	p.Q301Efs*2	9	Frameshift
N	HGMD	TSC1	TSC1:c.901_913+1delCAGAATAGCTATGG	NM_000368.4	c.901_913+1del14	/	9	Splicing
N	HGMD	TSC1	TSC1:c.901C>T	NM_000368.4	c.901C>T	p.Q301*	9	Stop-gained
N	ClinVar	TSC1	TSC1:c.903dup	NM_000368.4	c.903_903dup	p.N302Efs*2	9	Frameshift
N	HGMD	TSC1	TSC1:c.912_913+5delTGGTAAA	NM_000368.4	c.912_913+5delTGGTAAA	/	9	Splicing
N	ClinVar	TSC1	TSC1:c.912T>G	NM_000368.4	c.912T>G	p.Y304*	9	Stop-gained
N	HGMD	TSC1	TSC1:c.913+1G>A	NM_000368.4	c.913+1G>A	/	9	Splicing
N	ClinVar	TSC1	TSC1:c.913+1G>T	NM_000368.4	c.913+1G>T	/	9	Splicing
N	LOVD	TSC1	TSC1:c.913+2dup	NM_000368.4	c.913+2_913+2dup	/	9	Splicing
N	ClinVar	TSC1	TSC1:c.913+2T>A	NM_000368.4	c.913+2T>A	/	9	Splicing
N	ClinVar	TSC1	TSC1:c.913+2T>C	NM_000368.4	c.913+2T>C	/	9	Splicing
N	ClinVar	TSC1	TSC1:c.913+2T>G	NM_000368.4	c.913+2T>G	/	9	Splicing
Y	HGMD	TSC1	TSC1:c.913G>A	NM_000368.4	c.913G>A	p.G305R	9	Missense
N	ClinVar	TSC1	TSC1:c.913G>C	NM_000368.4	c.913G>C	p.G305R	9	Missense
N	HGMD	TSC1	TSC1:c.913G>T	NM_000368.4	c.913G>T	p.G305W	9	Missense
N	ClinVar	TSC1	TSC1:c.914-2A>G	NM_000368.4	c.914-2A>G	/	9	Splicing
N	HGMD	TSC1	TSC1:c.1001C>A	NM_000368.4	c.1001C>A	p.S334*	10	Stop-gained
N	HGMD	TSC1	TSC1:c.1004delC	NM_000368.4	c.1004del	p.T335Nfs*3	10	Frameshift
N	ClinVar	TSC1	TSC1:c.1005dup	NM_000368.4	c.1005_1005dup	p.R336Tfs*5	10	Frameshift
N	ClinVar	TSC1	TSC1:c.1006del	NM_000368.4	c.1006del	p.R336Gfs*2	10	Frameshift
N	LOVD	TSC1	TSC1:c.1007_1016del	NM_000368.4	c.1007_1016del	p.R336Lfs*17	10	Frameshift
N	ClinVar	TSC1	TSC1:c.1013_1019del	NM_000368.4	c.1013_1019del	p.I338Nfs*16	10	Frameshift
N	HGMD	TSC1	TSC1:c.1015dupA	NM_000368.4	c.1015_1015dup	p.T339Nfs*2	10	Frameshift
N	HGMD	TSC1	TSC1:c.1018G>T	NM_000368.4	c.1018G>T	p.E340*	10	Stop-gained
N	HGMD	TSC1	TSC1:c.1020delA	NM_000368.4	c.1020del	p.E340Dfs*16	10	Frameshift
N	HGMD	TSC1	TSC1:c.1025delC	NM_000368.4	c.1025del	p.P342Hfs*14	10	Frameshift
N	HGMD	TSC1	TSC1:c.1027C>T	NM_000368.4	c.1027C>T	p.Q343*	10	Stop-gained
N	LOVD	TSC1	TSC1:c.1027del	NM_000368.4	c.1027del	p.Q343Kfs*13	10	Frameshift
N	LOVD	TSC1	TSC1:c.1029_1029+1insAACAA	NM_000368.4	c.1029_1029+1insAACAA	/	10	Splicing
N	HGMD	TSC1	TSC1:c.1029+1G>A	NM_000368.4	c.1029+1G>A	/	10	Splicing
N	ClinVar	TSC1	TSC1:c.1029+1G>C	NM_000368.4	c.1029+1G>C	/	10	Splicing
N	LOVD	TSC1	TSC1:c.1029+1G>T	NM_000368.4	c.1029+1G>T	/	10	Splicing
N	ClinVar	TSC1	TSC1:c.1029+2T>C	NM_000368.4	c.1029+2T>C	/	10	Splicing
N	LOVD	TSC1	TSC1:c.914_921del	NM_000368.4	c.914_921del	p.G305Dfs*33	10	Frameshift
N	HGMD	TSC1	TSC1:c.916dupT	NM_000368.4	c.916_916dup	p.C306Lfs*35	10	Frameshift
N	LOVD	TSC1	TSC1:c.919_920insGCTACTTC	NM_000368.4	c.919_920insGCTACTTC	p.A307Gfs*14	10	Frameshift
N	ClinVar	TSC1	TSC1:c.932del	NM_000368.4	c.932delC	p.P311Lfs*7	10	Frameshift
N	HGMD	TSC1	TSC1:c.936C>A	NM_000368.4	c.936C>A	p.Y312*	10	Stop-gained
N	LOVD	TSC1	TSC1:c.936C>G	NM_000368.4	c.936C>G	p.Y312*	10	Stop-gained
N	ClinVar	TSC1	TSC1:c.945dup	NM_000368.4	c.945_945dup	p.R316Sfs*25	10	Frameshift
N	LOVD	TSC1	TSC1:c.955_956insG	NM_000368.4	c.955_956insG	p.L319Cfs*22	10	Frameshift
N	HGMD	TSC1	TSC1:c.959_965delTAAATAT	NM_000368.4	c.959_965del	p.L320Cfs*9	10	Frameshift
N	HGMD	TSC1	TSC1:c.959T>A	NM_000368.4	c.959T>A	p.L320*	10	Stop-gained
N	ClinVar	TSC1	TSC1:c.962del	NM_000368.4	c.962delA	p.N321Ifs*10	10	Frameshift
N	HGMD	TSC1	TSC1:c.965_978delTGCCAGGGCAGCTA	NM_000368.4	c.965_978del14	p.M322Tfs*14	10	Frameshift
N	LOVD	TSC1	TSC1:c.972dup	NM_000368.4	c.972_972dup	p.Q325Afs*16	10	Frameshift
N	HGMD	TSC1	TSC1:c.973C>T	NM_000368.4	c.973C>T	p.Q325*	10	Stop-gained
N	HGMD	TSC1	TSC1:c.978_981dupACCT	NM_000368.4	c.978_981dup	p.Q328Tfs*14	10	Frameshift
N	ClinVar	TSC1	TSC1:c.978_988del	NM_000368.4	c.978_988del11	p.P327Efs*10	10	Frameshift
N	LOVD	TSC1	TSC1:c.979_980insTC	NM_000368.4	c.979_980insTC	p.P327Lfs*5	10	Frameshift
N	HGMD	TSC1	TSC1:c.982C>T	NM_000368.4	c.982C>T	p.Q328*	10	Stop-gained
N	LOVD	TSC1	TSC1:c.983del	NM_000368.4	c.983del	p.Q328Rfs*3	10	Frameshift
N	HGMD	TSC1	TSC1:c.983dupA	NM_000368.4	c.983dup	p.T329Dfs*12	10	Frameshift
N	LOVD	TSC1	TSC1:c.984_985insCT	NM_000368.4	c.984_985insCT	p.T329Lfs*3	10	Frameshift
N	LOVD	TSC1	TSC1:c.985_998delinsGCAGTT	NM_000368.4	c.985_998delinsGCAGTT	p.T329Afs*9	10	Frameshift
N	HGMD	TSC1	TSC1:c.988_989delCT	NM_000368.4	c.988_989del	p.L330Efs*10	10	Frameshift
N	ClinVar	TSC1	TSC1:c.988_989insGA	NM_000368.4	c.988_989insGA	p.L330Rfs*2	10	Frameshift
N	HGMD	TSC1	TSC1:c.988delC	NM_000368.4	c.988del	p.L330*fs*1	10	Frameshift
N	HGMD	TSC1	TSC1:c.988dupC	NM_000368.4	c.988dup	p.L330Pfs*11	10	Frameshift
N	HGMD	TSC1	TSC1:c.989_990delTG	NM_000368.4	c.989_990del	p.L330Qfs*10	10	Frameshift
N	HGMD	TSC1	TSC1:c.989_990dupTG	NM_000368.4	c.989_990dup	p.S331*fs*1	10	Frameshift
N	ClinVar	TSC1	TSC1:c.989_990insTT	NM_000368.4	c.989_990insTT	p.S331*fs*1	10	Frameshift
N	HGMD	TSC1	TSC1:c.989delT	NM_000368.4	c.989del	p.L330Rfs*8	10	Frameshift
N	HGMD	TSC1	TSC1:c.989dupT	NM_000368.4	c.989dup	p.S331Efs*10	10	Frameshift
N	HGMD	TSC1	TSC1:c.990dupG	NM_000368.4	c.990_990dup	p.S331Efs*10	10	Frameshift
N	HGMD	TSC1	TSC1:c.994_995insA	NM_000368.4	c.994_995insA	p.S332Yfs*9	10	Frameshift
N	LOVD	TSC1	TSC1:c.994del	NM_000368.4	c.994del	p.S332Pfs*6	10	Frameshift
N	ClinVar	TSC1	TSC1:c.997_998del	NM_000368.4	c.997_998del	p.P333Ifs*7	10	Frameshift
N	ClinVar	TSC1	TSC1:c.998del	NM_000368.4	c.998del	p.P333Hfs*5	10	Frameshift
N	LOVD	TSC1	TSC1:c.998dup	NM_000368.4	c.998dup	p.S334Ifs*7	10	Frameshift
N	HGMD	TSC1	TSC1:c.1030-1G>A	NM_000368.4	c.1030-1G>A	/	11	Splicing
N	HGMD	TSC1	TSC1:c.1030-2A>G	NM_000368.4	c.1030-2A>G	/	11	Splicing
N	HGMD	TSC1	TSC1:c.1030-2A>T	NM_000368.4	c.1030-2A>T	/	11	Splicing
N	HGMD	TSC1	TSC1:c.1030delG	NM_000368.4	c.1030del	p.A344Lfs*12	11	Frameshift
N	LOVD	TSC1	TSC1:c.1032del	NM_000368.4	c.1032del	p.T345Lfs*11	11	Frameshift
N	ClinVar	TSC1	TSC1:c.1033del	NM_000368.4	c.1033del	p.T345Lfs*11	11	Frameshift
N	HGMD	TSC1	TSC1:c.1036_1051dupCTTTGGAGCCCATCTA	NM_000368.5	c.1036_1051dup	p.M351Tfs*23	11	Frameshift
N	HGMD	TSC1	TSC1:c.1038_1039delTT	NM_000368.4	c.1038_1039del	p.W347Efs*21	11	Frameshift
N	HGMD	TSC1	TSC1:c.1040G>A	NM_000368.4	c.1040G>A	p.W347*	11	Stop-gained
N	ClinVar	TSC1	TSC1:c.1041G>A	NM_000368.4	c.1041G>A	p.W347*	11	Stop-gained
N	HGMD	TSC1	TSC1:c.1046delC	NM_000368.4	c.1046del	p.P349Hfs*7	11	Frameshift
N	ClinVar	TSC1	TSC1:c.1047del	NM_000368.4	c.1047del	p.S350Lfs*6	11	Frameshift
N	ClinVar	TSC1	TSC1:c.1057dup	NM_000368.4	c.1057dup	p.C353Lfs*16	11	Frameshift
N	LOVD	TSC1	TSC1:c.1061del	NM_000368.4	c.1061del	p.G354Vfs*2	11	Frameshift
N	HGMD	TSC1	TSC1:c.1065_1066delGA	NM_000368.4	c.1065_1066del	p.M355Ifs*13	11	Frameshift
N	ClinVar	TSC1	TSC1:c.1073del	NM_000368.4	c.1073del	p.P358Lfs*82	11	Frameshift
N	HGMD	TSC1	TSC1:c.1085delC	NM_000368.4	c.1085del	p.P362Lfs*78	11	Frameshift
N	HGMD	TSC1	TSC1:c.1096_1109delCCACCTGATCTGTC	NM_000368.4	c.1096_1109del14	p.P366Tfs*5	11	Frameshift
N	HGMD	TSC1	TSC1:c.1101_1114delTGATCTGTCACACC	NM_000368.4	c.1101_1114del14	p.D368Lfs*3	11	Frameshift
N	LOVD	TSC1	TSC1:c.1109C>A	NM_000368.4	c.1109C>A	p.S370*	11	Stop-gained
N	ClinVar	TSC1	TSC1:c.1109C>G	NM_000368.4	c.1109C>G	p.S370*	11	Stop-gained
N	HGMD	TSC1	TSC1:c.1110dupA	NM_000368.4	c.1110dup	p.H371Tfs*5	11	Frameshift
N	HGMD	TSC1	TSC1:c.1111dupC	NM_000368.4	c.1111dup	p.H371Pfs*5	11	Frameshift
N	HGMD	TSC1	TSC1:c.1112_1113dupAC	NM_000368.4	c.1112_1113dup	p.P372Tfs*69	11	Frameshift
N	LOVD	TSC1	TSC1:c.1115del	NM_000368.4	c.1115del	p.P372Lfs*68	11	Frameshift
N	HGMD	TSC1	TSC1:c.1118dupA	NM_000368.4	c.1118dup	p.Y373*fs*1	11	Frameshift
N	ClinVar	TSC1	TSC1:c.1119_1123del	NM_000368.4	c.1119_1123del	p.Y373*fs*1	11	Frameshift
N	LOVD	TSC1	TSC1:c.1119C>A	NM_000368.4	c.1119C>A	p.Y373*	11	Stop-gained
N	HGMD	TSC1	TSC1:c.1119C>G	NM_000368.4	c.1119C>G	p.Y373*	11	Stop-gained
N	ClinVar	TSC1	TSC1:c.1125dup	NM_000368.4	c.1125dup	p.V376Sfs*30	11	Frameshift
N	ClinVar	TSC1	TSC1:c.1130_1131del	NM_000368.4	c.1130_1131del	p.F377Wfs*28	11	Frameshift
N	ClinVar	TSC1	TSC1:c.1138_1141+1del	NM_000368.4	c.1138_1141+1del	/	11	Splicing
N	SCMC	TSC1	TSC1:c.1141+1G>A	NM_000368.4	c.1141+1G>A	/	11	Splicing
N	ClinVar	TSC1	TSC1:c.1141+1G>T	NM_000368.4	c.1141+1G>T	/	11	Splicing
N	LOVD	TSC1	TSC1:c.1147delinsTTC	NM_000368.4	c.1147delinsTTC	p.G383Ffs*58	12	Frameshift
N	HGMD	TSC1	TSC1:c.1152delA	NM_000368.4	c.1152del	p.G385Efs*55	12	Frameshift
N	ClinVar	TSC1	TSC1:c.1156del	NM_000368.4	c.1156del	p.T386Lfs*54	12	Frameshift
N	ClinVar	TSC1	TSC1:c.1157del	NM_000368.4	c.1157del	p.T386Ifs*54	12	Frameshift
N	ClinVar	TSC1	TSC1:c.1162_1163del	NM_000368.4	c.1162_1163del	p.L388Gfs*17	12	Frameshift
N	ClinVar	TSC1	TSC1:c.1165G>T	NM_000368.4	c.1165G>T	p.G389*	12	Stop-gained
N	LOVD	TSC1	TSC1:c.1166del	NM_000368.4	c.1166del	p.G389Efs*51	12	Frameshift
N	ClinVar	TSC1	TSC1:c.1172del	NM_000368.4	c.1172del	p.P391Qfs*49	12	Frameshift
N	ClinVar	TSC1	TSC1:c.1192del	NM_000368.4	c.1192del	p.A398Pfs*42	12	Frameshift
N	ClinVar	TSC1	TSC1:c.1195_1196delinsTG	NM_000368.4	c.1195_1196delinsTG	p.P399*	12	Stop-gained
N	LOVD	TSC1	TSC1:c.1195_1197delinsTCTCCTC	NM_000368.4	c.1195_1197delinsTCTCCT	p.P399Sfs*8	12	Frameshift
N	LOVD	TSC1	TSC1:c.1196_1209del	NM_000368.4	c.1196_1209del14	p.P399Rfs*2	12	Frameshift
N	ClinVar	TSC1	TSC1:c.1200_1201del	NM_000368.4	c.1200_1201del	p.C401Sfs*4	12	Frameshift
N	LOVD	TSC1	TSC1:c.1200del	NM_000368.4	c.1200del	p.C401Vfs*39	12	Frameshift
N	ClinVar	TSC1	TSC1:c.1201del	NM_000368.4	c.1201del	p.C401Vfs*39	12	Frameshift
N	HGMD	TSC1	TSC1:c.1203delT	NM_000368.4	c.1203del	p.H402Ifs*38	12	Frameshift
N	HGMD	TSC1	TSC1:c.1208C>A	NM_000368.4	c.1208C>A	p.S403*	12	Stop-gained
N	LOVD	TSC1	TSC1:c.1208del	NM_000368.4	c.1208del	p.S403Wfs*37	12	Frameshift
N	HGMD	TSC1	TSC1:c.1224_1225insT	NM_000368.4	c.1224_1225insT	p.I409Yfs*33	12	Frameshift
N	ClinVar	TSC1	TSC1:c.1228del	NM_000368.4	c.1228del	p.S410Hfs*30	12	Frameshift
N	ClinVar	TSC1	TSC1:c.1229C>A	NM_000368.4	c.1229C>A	p.S410*	12	Stop-gained
N	LOVD	TSC1	TSC1:c.1236_1237del	NM_000368.4	c.1236_1237del	p.Q413Gfs*28	12	Frameshift
N	LOVD	TSC1	TSC1:c.1237C>T	NM_000368.4	c.1237C>T	p.Q413*	12	Stop-gained
N	ClinVar	TSC1	TSC1:c.1237delC	NM_000368.4	c.1237del	p.Q413Rfs*27	12	Frameshift
N	LOVD	TSC1	TSC1:c.1249del	NM_000368.4	c.1249del	p.T417Hfs*23	12	Frameshift
N	HGMD	TSC1	TSC1:c.1250delC	NM_000368.4	c.1250del	p.T417Nfs*23	12	Frameshift
N	HGMD	TSC1	TSC1:c.1257delC	NM_000368.4	c.1257del	p.R420Gfs*20	12	Frameshift
N	ClinVar	TSC1	TSC1:c.1257dup	NM_000368.4	c.1257dup	p.R420Qfs*22	12	Frameshift
N	LOVD	TSC1	TSC1:c.1258_1263+20dup	NM_000368.4	c.1258_1263+20dup	p.E422Vfs*25	12	Frameshift
N	LOVD	TSC1	TSC1:c.1260del	NM_000368.4	c.1260del	p.K421Rfs*19	12	Frameshift
N	ClinVar	TSC1	TSC1:c.1264-1G>A	NM_000368.4	c.1264-1G>A	/	13	Splicing
N	ClinVar	TSC1	TSC1:c.1264-1G>C	NM_000368.4	c.1264-1G>C	/	13	Splicing
N	ClinVar	TSC1	TSC1:c.1264-2A>G	NM_000368.4	c.1264-2A>G	/	13	Splicing
N	ClinVar	TSC1	TSC1:c.1270A>T	NM_000368.4	c.1270A>T	p.R424*	13	Stop-gained
N	HGMD	TSC1	TSC1:c.1271_1272delGA	NM_000368.4	c.1271_1272del	p.R424Nfs*17	13	Frameshift
N	HGMD	TSC1	TSC1:c.1279delT	NM_000368.4	c.1279del	p.S427Lfs*13	13	Frameshift
N	LOVD	TSC1	TSC1:c.1283dup	NM_000368.4	c.1283dup	p.R429Kfs*13	13	Frameshift
N	ClinVar	TSC1	TSC1:c.1285_1298del	NM_000368.4	c.1285_1298del14	p.R429Qfs*8	13	Frameshift
N	LOVD	TSC1	TSC1:c.1285del	NM_000368.4	c.1285del	p.R429Dfs*11	13	Frameshift
N	LOVD	TSC1	TSC1:c.1289del	NM_000368.4	c.1289del	p.P430Hfs*10	13	Frameshift
N	LOVD	TSC1	TSC1:c.1301_1302del	NM_000368.4	c.1301_1302del	p.R434Tfs*7	13	Frameshift
N	ClinVar	TSC1	TSC1:c.1301dup	NM_000368.4	c.1301_1301dup	p.Q435Tfs*7	13	Frameshift
N	HGMD	TSC1	TSC1:c.1303C>T	NM_000368.4	c.1303C>T	p.Q435*	13	Stop-gained
N	HGMD	TSC1	TSC1:c.1309dupC	NM_000368.4	c.1309dup	p.H437Pfs*5	13	Frameshift
N	LOVD	TSC1	TSC1:c.1319dup	NM_000368.4	c.1319dup	p.N440Kfs*2	13	Frameshift
N	LOVD	TSC1	TSC1:c.1320_1323del	NM_000368.4	c.1320_1323del	p.N440Kfs*16	13	Frameshift
N	ClinVar	TSC1	TSC1:c.1324A>T	NM_000368.4	c.1324A>T	p.R442*	13	Stop-gained
N	HGMD	TSC1	TSC1:c.1326_1327delAG	NM_000368.4	c.1326_1327del	p.G443Ifs*15	13	Frameshift
N	HGMD	TSC1	TSC1:c.1326_1327insT	NM_000368.4	c.1326_1327insT	p.G443Wfs*16	13	Frameshift
N	LOVD	TSC1	TSC1:c.1331C>A	NM_000368.4	c.1331C>A	p.S444*	13	Stop-gained
N	HGMD	TSC1	TSC1:c.1331C>G	NM_000368.4	c.1331C>G	p.S444*	13	Stop-gained
N	HGMD	TSC1	TSC1:c.1333+1dupG	NM_000368.4	c.1333+1dupG	/	13	Splicing
N	LOVD	TSC1	TSC1:c.1334_1335insG	NM_000368.4	c.1334_1335insG	p.E446Rfs*13	14	Frameshift
N	ClinVar	TSC1	TSC1:c.1334-30_1344del	NM_000368.4	c.1334-30_1344del41	/	14	Splicing
N	ClinVar	TSC1	TSC1:c.1336G>T	NM_000368.4	c.1336G>T	p.E446*	14	Stop-gained
N	HGMD	TSC1	TSC1:c.1338delG	NM_000368.4	c.1338del	p.E446Dfs*11	14	Frameshift
N	ClinVar	TSC1	TSC1:c.1344del	NM_000368.4	c.1344del	p.G449Afs*8	14	Frameshift
N	LOVD	TSC1	TSC1:c.1355_1358del	NM_000368.4	c.1355_1358del	p.G452Vfs*4	14	Frameshift
N	LOVD	TSC1	TSC1:c.1357del	NM_000368.4	c.1357delT	p.S453Lfs*4	14	Frameshift
N	LOVD	TSC1	TSC1:c.1361_1398del	NM_000368.4	c.1361_1398del38	p.V454Gfs*3	14	Frameshift
N	HGMD	TSC1	TSC1:c.1364delC	NM_000368.4	c.1364del	p.T455Ifs*2	14	Frameshift
N	HGMD	TSC1	TSC1:c.1366_1367delCT	NM_000368.4	c.1366_1367del	p.L456Kfs*2	14	Frameshift
N	LOVD	TSC1	TSC1:c.1366_1367insGA	NM_000368.4	c.1366_1367insGA	p.L456Rfs*2	14	Frameshift
N	ClinVar	TSC1	TSC1:c.1367dup	NM_000368.4	c.1367dup	p.S457Kfs*2	14	Frameshift
N	HGMD	TSC1	TSC1:c.1369delA	NM_000368.4	c.1369del	p.S457Vfs*7	14	Frameshift
N	ClinVar	TSC1	TSC1:c.1379del	NM_000368.4	c.1379del	p.P460Qfs*4	14	Frameshift
N	ClinVar	TSC1	TSC1:c.1382_1385del	NM_000368.4	c.1382_1385del	p.G461Vfs*2	14	Frameshift
N	HGMD	TSC1	TSC1:c.1385_1392delTTTTAGGT	NM_000368.4	c.1385_1392del	p.F462*fs*1	14	Frameshift
N	ClinVar	TSC1	TSC1:c.1388del	NM_000368.4	c.1388del	p.L463*fs*1	14	Frameshift
N	LOVD	TSC1	TSC1:c.1388T>G	NM_000368.4	c.1388T>G	p.L463*	14	Stop-gained
N	ClinVar	TSC1	TSC1:c.1389del	NM_000368.4	c.1389del	p.G464Vfs*68	14	Frameshift
N	LOVD	TSC1	TSC1:c.1391del	NM_000368.4	c.1391del	p.G464Vfs*68	14	Frameshift
N	LOVD	TSC1	TSC1:c.1395del	NM_000368.4	c.1395del	p.L466Wfs*66	14	Frameshift
N	LOVD	TSC1	TSC1:c.1404dup	NM_000368.4	c.1404_1404dup	p.E469*fs*1	14	Frameshift
N	HGMD	TSC1	TSC1:c.1411_1412insT	NM_000368.4	c.1411_1412insT	p.D471Vfs*2	14	Frameshift
N	ClinVar	TSC1	TSC1:c.1412del	NM_000368.4	c.1412del	p.D471Vfs*61	14	Frameshift
N	ClinVar	TSC1	TSC1:c.1416del	NM_000368.4	c.1416del	p.S472Rfs*60	14	Frameshift
N	HGMD	TSC1	TSC1:c.1425delA	NM_000368.4	c.1425del	p.D476Ifs*56	14	Frameshift
N	LOVD	TSC1	TSC1:c.1429A>T	NM_000368.4	c.1429A>T	p.K477*	14	Stop-gained
N	HGMD	TSC1	TSC1:c.1431_1434delAGAA	NM_000368.4	c.1431_1434del	p.E478Kfs*53	14	Frameshift
N	HGMD	TSC1	TSC1:c.1431dupA	NM_000368.4	c.1431dup	p.E478Rfs*7	14	Frameshift
N	HGMD	TSC1	TSC1:c.1432_1433dupGA	NM_000368.4	c.1432_1433dup	p.E479Kfs*54	14	Frameshift
N	ClinVar	TSC1	TSC1:c.1432G>T	NM_000368.4	c.1432G>T	p.E478*	14	Stop-gained
N	HGMD	TSC1	TSC1:c.1434delA	NM_000368.4	c.1434del	p.E479Kfs*53	14	Frameshift
N	LOVD	TSC1	TSC1:c.1439-10_1442del	NM_000368.4	c.1439-10_1442del14	/	15	Splicing
N	ClinVar	TSC1	TSC1:c.1439-1G>A	NM_000368.4	c.1439-1G>A	/	15	Splicing
N	ClinVar	TSC1	TSC1:c.1439-1G>C	NM_000368.4	c.1439-1G>C	/	15	Splicing
N	LOVD	TSC1	TSC1:c.1439-2A>C	NM_000368.4	c.1439-2A>C	/	15	Splicing
N	HGMD	TSC1	TSC1:c.1439-2A>G	NM_000368.4	c.1439-2A>G	/	15	Splicing
N	LOVD	TSC1	TSC1:c.1439-2A>T	NM_000368.4	c.1439-2A>T	/	15	Splicing
N	ClinVar	TSC1	TSC1:c.1441del	NM_000368.4	c.1441del	p.A481Qfs*51	15	Frameshift
N	LOVD	TSC1	TSC1:c.1442dup	NM_000368.4	c.1442dup	p.I482Nfs*3	15	Frameshift
N	HGMD	TSC1	TSC1:c.1443_1445delAATinsC	NM_000368.4	c.1443_1445delinsC	p.S483*fs*1	15	Frameshift
N	ClinVar	TSC1	TSC1:c.1446_1447del	NM_000368.4	c.1446_1447del	p.S483*fs*1	15	Frameshift
N	ClinVar	TSC1	TSC1:c.1450A>T	NM_000368.4	c.1450A>T	p.R484*	15	Stop-gained
N	LOVD	TSC1	TSC1:c.1452del	NM_000368.4	c.1452del	p.E485Nfs*47	15	Frameshift
N	HGMD	TSC1	TSC1:c.1453G>T	NM_000368.4	c.1453G>T	p.E485*	15	Stop-gained
N	LOVD	TSC1	TSC1:c.1455_1465dup	NM_000368.4	c.1455_1465dup	p.I489Nfs*47	15	Frameshift
N	HGMD	TSC1	TSC1:c.1458_1461delTTCT	NM_000368.4	c.1458_1461del	p.S487Rfs*44	15	Frameshift
N	LOVD	TSC1	TSC1:c.1459del	NM_000368.4	c.1459del	p.S487Lfs*45	15	Frameshift
N	HGMD	TSC1	TSC1:c.1462G>T	NM_000368.4	c.1462G>T	p.E488*	15	Stop-gained
N	ClinVar	TSC1	TSC1:c.1467del	NM_000368.4	c.1467del	p.T490Pfs*42	15	Frameshift
N	LOVD	TSC1	TSC1:c.1470del	NM_000368.4	c.1470del	p.T491Qfs*41	15	Frameshift
N	ClinVar	TSC1	TSC1:c.1480del	NM_000368.4	c.1480del	p.A494Qfs*38	15	Frameshift
N	HGMD	TSC1	TSC1:c.1481dupC	NM_000368.4	c.1481_1481dup	p.E495Rfs*10	15	Frameshift
Y	HGMD	TSC1	TSC1:c.1486_1504delCCTGTGGTTCCTCGAGGAG	NM_000368.4	c.1486_1504del19	p.P496Afs*30	15	Frameshift
N	HGMD	TSC1	TSC1:c.1490_1491delTG	NM_000368.4	c.1490_1491del	p.V497Gfs*7	15	Frameshift
N	LOVD	TSC1	TSC1:c.1490_1491dup	NM_000368.4	c.1490_1491dup	p.V498Wfs*35	15	Frameshift
N	LOVD	TSC1	TSC1:c.1493_1505del	NM_000368.4	c.1493_1505del13	p.V498Afs*30	15	Frameshift
N	LOVD	TSC1	TSC1:c.1496del	NM_000368.4	c.1496del	p.P499Lfs*33	15	Frameshift
N	HGMD	TSC1	TSC1:c.1498C>T	NM_000368.4	c.1498C>T	p.R500*	15	Stop-gained
N	LOVD	TSC1	TSC1:c.1500_1501del	NM_000368.4	c.1500_1501del	p.G501Rfs*3	15	Frameshift
N	HGMD	TSC1	TSC1:c.1501G>T	NM_000368.4	c.1501G>T	p.G501*	15	Stop-gained
N	HGMD	TSC1	TSC1:c.1503delA	NM_000368.4	c.1503del	p.G502Afs*30	15	Frameshift
N	HGMD	TSC1	TSC1:c.1509_1510insAA	NM_000368.4	c.1509_1510insAA	p.D504Kfs*29	15	Frameshift
N	ClinVar	TSC1	TSC1:c.1509dup	NM_000368.4	c.1509_1509dup	p.D504*fs*1	15	Frameshift
N	HGMD	TSC1	TSC1:c.1515_1516delTC	NM_000368.4	c.1515_1516del	p.P506Lfs*28	15	Frameshift
N	HGMD	TSC1	TSC1:c.1515_1516dupTC	NM_000368.4	c.1515_1516dup	p.P506Lfs*27	15	Frameshift
N	HGMD	TSC1	TSC1:c.1515dupT	NM_000368.4	c.1515dup	p.P506Sfs*29	15	Frameshift
N	LOVD	TSC1	TSC1:c.1517_1518dup	NM_000368.4	c.1517_1518dup	p.F507Pfs*26	15	Frameshift
N	LOVD	TSC1	TSC1:c.1518_1519dup	NM_000368.4	c.1518_1519dup	p.F507Sfs*26	15	Frameshift
N	HGMD	TSC1	TSC1:c.1518delC	NM_000368.4	c.1518del	p.Y508Tfs*24	15	Frameshift
N	HGMD	TSC1	TSC1:c.1524C>A	NM_000368.4	c.1524C>A	p.Y508*	15	Stop-gained
N	ClinVar	TSC1	TSC1:c.1524C>G	NM_000368.4	c.1524C>G	p.Y508*	15	Stop-gained
Y	HGMD	TSC1	TSC1:c.1525C>T	NM_000368.4	c.1525C>T	p.R509*	15	Stop-gained
Y	HGMD	TSC1	TSC1:c.1527delA	NM_000368.4	c.1527del	p.D510Tfs*22	15	Frameshift
N	ClinVar	TSC1	TSC1:c.1527dup	NM_000368.4	c.1527dup	p.D510Rfs*25	15	Frameshift
N	LOVD	TSC1	TSC1:c.1528_1529del	NM_000368.4	c.1528_1529del	p.D510Qfs*24	15	Frameshift
N	HGMD	TSC1	TSC1:c.1530_1531delCA	NM_000368.4	c.1530_1531del	p.D510Efs*24	15	Frameshift
N	HGMD	TSC1	TSC1:c.1531dupA	NM_000368.4	c.1531dup	p.S511Kfs*24	15	Frameshift
N	HGMD	TSC1	TSC1:c.1533delT	NM_000368.4	c.1533del	p.L512Sfs*20	15	Frameshift
N	ClinVar	TSC1	TSC1:c.1533dup	NM_000368.4	c.1533dup	p.L512Sfs*23	15	Frameshift
N	LOVD	TSC1	TSC1:c.1535_1536del	NM_000368.4	c.1535_1536del	p.L512Pfs*22	15	Frameshift
N	ClinVar	TSC1	TSC1:c.1535_1536dup	NM_000368.4	c.1535_1536dup	p.P513Sfs*20	15	Frameshift
N	ClinVar	TSC1	TSC1:c.1538_1997+108del	NM_000368.4	c.1538_1997+108del568	/	15	Splicing
N	LOVD	TSC1	TSC1:c.1538del	NM_000368.4	c.1538del	p.P513Qfs*19	15	Frameshift
N	HGMD	TSC1	TSC1:c.1541_1542insC	NM_000368.4	c.1541_1542insC	p.S515Ffs*20	15	Frameshift
N	ClinVar	TSC1	TSC1:c.1541_1544del	NM_000368.4	c.1541_1544del	p.G514Vfs*17	15	Frameshift
N	ClinVar	TSC1	TSC1:c.1541_1549delinsTG	NM_000368.4	c.1541_1549delinsTG	p.G514Vfs*16	15	Frameshift
N	LOVD	TSC1	TSC1:c.1542_1543insG	NM_000368.4	c.1542_1543insG	p.S515Vfs*20	15	Frameshift
N	ClinVar	TSC1	TSC1:c.1546C>T	NM_000368.4	c.1546C>T	p.Q516*	15	Stop-gained
N	ClinVar	TSC1	TSC1:c.1548del	NM_000368.4	c.1548del	p.Q516Hfs*16	15	Frameshift
N	HGMD	TSC1	TSC1:c.1550_1551delGG	NM_000368.4	c.1550_1551del	p.R517Qfs*17	15	Frameshift
N	HGMD	TSC1	TSC1:c.1551delG	NM_000368.4	c.1551del	p.K518Rfs*14	15	Frameshift
N	LOVD	TSC1	TSC1:c.1557_1558del	NM_000368.4	c.1557_1558del	p.H520Lfs*14	15	Frameshift
N	HGMD	TSC1	TSC1:c.1559delA	NM_000368.4	c.1559del	p.H520Pfs*12	15	Frameshift
N	HGMD	TSC1	TSC1:c.1560delC	NM_000368.4	c.1560del	p.S521Rfs*11	15	Frameshift
N	LOVD	TSC1	TSC1:c.1562C>A	NM_000368.4	c.1562C>A	p.S521*	15	Stop-gained
N	LOVD	TSC1	TSC1:c.1566del	NM_000368.4	c.1566del	p.A523Pfs*9	15	Frameshift
N	ClinVar	TSC1	TSC1:c.1569_1570delinsGTGAA	NM_000368.4	c.1569_1570delinsGTGAA	p.S524*	15	Stop-gained
Y	SCMC	TSC1	TSC1:c.1569_1590del	NM_000368.4	c.1569_1590del22	p.S524*fs*1	15	Frameshift
N	ClinVar	TSC1	TSC1:c.1574_1584delinsTTTCCAAGGG	NM_000368.4	c.1574_1584delinsTTTCCAAGGG	p.S525Ifs*7	15	Frameshift
N	HGMD	TSC1	TSC1:c.1574dupG	NM_000368.4	c.1574dupG	p.S525Rfs*10	15	Frameshift
N	LOVD	TSC1	TSC1:c.1577del	NM_000368.4	c.1577del	p.S526Ffs*6	15	Frameshift
Y	HGMD	TSC1	TSC1:c.1579C>T	NM_000368.4	c.1579C>T	p.Q527*	15	Stop-gained
N	HGMD	TSC1	TSC1:c.1580_1581delAG	NM_000368.4	c.1580_1581del	p.Q527Rfs*7	15	Frameshift
N	HGMD	TSC1	TSC1:c.1591delG	NM_000368.4	c.1591del	p.V531*fs*1	15	Frameshift
N	ClinVar	TSC1	TSC1:c.1598del	NM_000368.4	c.1598del	p.P533Lfs*23	15	Frameshift
N	ClinVar	TSC1	TSC1:c.1601_1602del	NM_000368.4	c.1601_1602del	p.E534Afs*12	15	Frameshift
N	LOVD	TSC1	TSC1:c.1602del	NM_000368.4	c.1602del	p.E534Dfs*22	15	Frameshift
N	ClinVar	TSC1	TSC1:c.1607_1616del	NM_000368.4	c.1607_1616del	p.L536Sfs*17	15	Frameshift
N	HGMD	TSC1	TSC1:c.1607delT	NM_000368.4	c.1607del	p.L536Yfs*20	15	Frameshift
N	ClinVar	TSC1	TSC1:c.1607T>A	NM_000368.4	c.1607T>A	p.L536*	15	Stop-gained
N	LOVD	TSC1	TSC1:c.1608_1609insT	NM_000368.4	c.1608_1609insT	p.H537Sfs*10	15	Frameshift
N	ClinVar	TSC1	TSC1:c.1610_1611del	NM_000368.4	c.1610_1611del	p.H537Lfs*9	15	Frameshift
N	HGMD	TSC1	TSC1:c.1612_1613delTC	NM_000368.4	c.1612_1613del	p.S538Lfs*8	15	Frameshift
N	HGMD	TSC1	TSC1:c.1614delC	NM_000368.4	c.1614del	p.S539Pfs*17	15	Frameshift
N	HGMD	TSC1	TSC1:c.1615delT	NM_000368.4	c.1615del	p.S539Pfs*17	15	Frameshift
N	ClinVar	TSC1	TSC1:c.1624A>T	NM_000368.4	c.1624A>T	p.K542*	15	Stop-gained
N	LOVD	TSC1	TSC1:c.1625_1626dup	NM_000368.4	c.1625_1626dup	p.L543Sfs*14	15	Frameshift
N	LOVD	TSC1	TSC1:c.1627del	NM_000368.4	c.1627del	p.P545Lfs*11	15	Frameshift
N	HGMD	TSC1	TSC1:c.1631_1634dupGGCC	NM_000368.4	c.1631_1634dup	p.D546Afs*2	15	Frameshift
N	LOVD	TSC1	TSC1:c.1631_1647del	NM_000368.4	c.1631_1647del17	p.G544Afs*14	15	Frameshift
N	LOVD	TSC1	TSC1:c.1634del	NM_000368.4	c.1634del	p.P545Lfs*11	15	Frameshift
N	LOVD	TSC1	TSC1:c.1634dup	NM_000368.4	c.1634dup	p.D546*fs*1	15	Frameshift
N	LOVD	TSC1	TSC1:c.1641_1642del	NM_000368.4	c.1641_1642del	p.P548Kfs*15	15	Frameshift
N	ClinVar	TSC1	TSC1:c.1648C>T	NM_000368.4	c.1648C>T	p.Q550*	15	Stop-gained
N	ClinVar	TSC1	TSC1:c.1654_1655delinsCCTTGTTGTTGGCCTTCTTCAGTTCTATCCGCAGCTCCGCAATCATGTTCCTGCAGTCCTCCAGCTTCGTCTGCCCAAAGAGACGTGGACATGAAGTTTGAGGAACACCAACAGGCCAGATCACAGGCCTACCTACAAAGTC	NM_000368.4	c.1654_1655delinsCCTTGTTGTTGGCCTTCTTCAGTTCTATCCGCAGCTCCGCAATCATGTTCCTGCAGTCCTCCAGCTTCGTCTGCCCAAAGAGACGTGGACATGAAGTTTGAGGAACACCAACAGGCCAGATCACAGGCCTACCTACAAAGTC	/	15	Frameshift
N	HGMD	TSC1	TSC1:c.1656dupT	NM_000368.4	c.1656dup	p.T553Yfs*11	15	Frameshift
N	HGMD	TSC1	TSC1:c.1658_1665dupCTCCCATA	NM_000368.4	c.1658_1665dup	p.D556Lfs*3	15	Frameshift
N	LOVD	TSC1	TSC1:c.1662del	NM_000368.4	c.1662del	p.I555*fs*1	15	Frameshift
N	HGMD	TSC1	TSC1:c.1664delT	NM_000368.4	c.1664del	p.I555Kfs*74	15	Frameshift
N	HGMD	TSC1	TSC1:c.1669delC	NM_000368.4	c.1669del	p.L557Cfs*72	15	Frameshift
N	ClinVar	TSC1	TSC1:c.1674del	NM_000368.4	c.1674del	p.C559Afs*70	15	Frameshift
N	ClinVar	TSC1	TSC1:c.1675del	NM_000368.4	c.1675del	p.C559Afs*70	15	Frameshift
N	HGMD	TSC1	TSC1:c.1676dupG	NM_000368.4	c.1676dup	p.C559Wfs*5	15	Frameshift
N	HGMD	TSC1	TSC1:c.1677C>A	NM_000368.4	c.1677C>A	p.C559*	15	Stop-gained
N	ClinVar	TSC1	TSC1:c.1679dup	NM_000368.4	c.1679dup	p.S561Qfs*3	15	Frameshift
Y	HGMD	TSC1	TSC1:c.1680_1702del23	NM_000368.4	c.1680_1702del23	p.S561Rfs*19	15	Frameshift
N	ClinVar	TSC1	TSC1:c.1680_1702dup	NM_000368.5	c.1680_1702dup	p.G568fs	15	Frameshift
N	HGMD	TSC1	TSC1:c.1681_1700delAGTGCTGATGAAAGCCCTGC	NM_000368.4	c.1681_1700del20	p.S561Gfs*20	15	Frameshift
N	LOVD	TSC1	TSC1:c.1683_1705dup	NM_000368.4	c.1683_1705dup	p.D569Vfs*68	15	Frameshift
N	HGMD	TSC1	TSC1:c.1687delG	NM_000368.4	c.1687del	p.D563Mfs*66	15	Frameshift
N	HGMD	TSC1	TSC1:c.1690dupG	NM_000368.4	c.1690dupG	p.E564Gfs*24	15	Frameshift
N	HGMD	TSC1	TSC1:c.1690G>T	NM_000368.4	c.1690G>T	p.E564*	15	Stop-gained
N	LOVD	TSC1	TSC1:c.1692_1693del	NM_000368.4	c.1692_1693del	p.S565Pfs*22	15	Frameshift
N	ClinVar	TSC1	TSC1:c.1692_1693dup	NM_000368.4	c.1692_1693dup	p.S565Kfs*65	15	Frameshift
N	ClinVar	TSC1	TSC1:c.1696_1697insTC	NM_000368.4	c.1696_1697insTC	p.P566Lfs*64	15	Frameshift
N	HGMD	TSC1	TSC1:c.1697delC	NM_000368.4	c.1697del	p.P566Lfs*63	15	Frameshift
N	ClinVar	TSC1	TSC1:c.1698_1704delinsGC	NM_000368.4	c.1698_1704delinsGC	p.A567fs	15	Frameshift
N	ClinVar	TSC1	TSC1:c.1702_1703del	NM_000368.4	c.1702_1703del	p.G568Rfs*19	15	Frameshift
N	LOVD	TSC1	TSC1:c.1703dup	NM_000368.4	c.1703dup	p.D569Rfs*19	15	Frameshift
N	LOVD	TSC1	TSC1:c.1707del	NM_000368.4	c.1707del	p.D569Efs*60	15	Frameshift
N	HGMD	TSC1	TSC1:c.1708_1709delAG	NM_000368.4	c.1708_1709del	p.R570Gfs*17	15	Frameshift
N	LOVD	TSC1	TSC1:c.1708_1721del	NM_000368.4	c.1708_1721del14	p.R570Ffs*13	15	Frameshift
N	LOVD	TSC1	TSC1:c.1711G>T	NM_000368.4	c.1711G>T	p.E571*	15	Stop-gained
N	ClinVar	TSC1	TSC1:c.1713del	NM_000368.4	c.1713del	p.E571Dfs*58	15	Frameshift
N	LOVD	TSC1	TSC1:c.1714_1720del	NM_000368.4	c.1714_1720del	p.C572Lfs*55	15	Frameshift
N	ClinVar	TSC1	TSC1:c.1715_1722dup	NM_000368.4	c.1715_1722dup	p.S575Afs*57	15	Frameshift
N	HGMD	TSC1	TSC1:c.1717C>T	NM_000368.4	c.1717C>T	p.Q573*	15	Stop-gained
N	ClinVar	TSC1	TSC1:c.1724del	NM_000368.4	c.1724del	p.S575Ffs*54	15	Frameshift
N	ClinVar	TSC1	TSC1:c.1726_1727del	NM_000368.4	c.1726_1727del	p.L576Gfs*11	15	Frameshift
N	LOVD	TSC1	TSC1:c.1727_1728delinsC	NM_000368.4	c.1727_1728delinsC	p.L576Sfs*53	15	Frameshift
N	HGMD	TSC1	TSC1:c.1727_1742delTGGAGACCAGTATCTT	NM_000368.4	c.1727_1742del16	p.L576Sfs*48	15	Frameshift
N	ClinVar	TSC1	TSC1:c.1727del	NM_000368.4	c.1727del	p.L576Wfs*53	15	Frameshift
N	HGMD	TSC1	TSC1:c.1729G>T	NM_000368.4	c.1729G>T	p.E577*	15	Stop-gained
N	LOVD	TSC1	TSC1:c.1736del	NM_000368.4	c.1736del	p.S579Ifs*50	15	Frameshift
N	LOVD	TSC1	TSC1:c.1737dup	NM_000368.4	c.1737dup	p.I580Yfs*8	15	Frameshift
N	LOVD	TSC1	TSC1:c.1738_1739del	NM_000368.4	c.1738_1739del	p.I580Lfs*7	15	Frameshift
N	SCMC	TSC1	TSC1:c.1739dupT	NM_000368.4	c.1739dup	p.F581Lfs*7	15	Frameshift
N	HGMD	TSC1	TSC1:c.1746dupT	NM_000368.4	c.1746dup	p.P583Sfs*5	15	Frameshift
N	HGMD	TSC1	TSC1:c.1749_1750delCA	NM_000368.4	c.1749_1750del	p.P585Lfs*2	15	Frameshift
N	HGMD	TSC1	TSC1:c.1749delC	NM_000368.4	c.1749del	p.S584Vfs*45	15	Frameshift
N	HGMD	TSC1	TSC1:c.1756delT	NM_000368.4	c.1756del	p.C586Vfs*43	15	Frameshift
N	HGMD	TSC1	TSC1:c.1757_1768delGTAAAATTCCACinsCA	NM_000368.4	c.1757_1768delinsCA	p.C586Sfs*40	15	Frameshift
N	ClinVar	TSC1	TSC1:c.1758del	NM_000368.4	c.1758del	p.C586*fs*1	15	Frameshift
N	HGMD	TSC1	TSC1:c.1758T>A	NM_000368.4	c.1758T>A	p.C586*	15	Stop-gained
N	HGMD	TSC1	TSC1:c.1759A>T	NM_000368.4	c.1759A>T	p.K587*	15	Stop-gained
N	HGMD	TSC1	TSC1:c.1761_1762insTA	NM_000368.4	c.1761_1762insTA	p.I588*fs*1	15	Frameshift
N	LOVD	TSC1	TSC1:c.1762del	NM_000368.4	c.1762del	p.I588Ffs*41	15	Frameshift
N	LOVD	TSC1	TSC1:c.1766del	NM_000368.4	c.1766del	p.P589Hfs*40	15	Frameshift
N	HGMD	TSC1	TSC1:c.1770_1777delTCCGACGA	NM_000368.4	c.1770_1777del	p.P591Sfs*12	15	Frameshift
N	LOVD	TSC1	TSC1:c.1770del	NM_000368.4	c.1770del	p.P591Rfs*38	15	Frameshift
N	HGMD	TSC1	TSC1:c.1771_1772delCCinsTCAA	NM_000368.4	c.1771_1772delinsTCAA	p.P591Sfs*39	15	Frameshift
N	ClinVar	TSC1	TSC1:c.1772dup	NM_000368.4	c.1772dup	p.T592Dfs*14	15	Frameshift
N	HGMD	TSC1	TSC1:c.1773_1774dupGA	NM_000368.4	c.1773_1774dup	p.T592Rfs*38	15	Frameshift
N	LOVD	TSC1	TSC1:c.1774_1783del	NM_000368.4	c.1774_1783del	p.T592Afs*34	15	Frameshift
N	LOVD	TSC1	TSC1:c.1776del	NM_000368.4	c.1776del	p.R593Efs*36	15	Frameshift
N	LOVD	TSC1	TSC1:c.1777A>T	NM_000368.4	c.1777A>T	p.R593*	15	Stop-gained
Y	LOVD	TSC1	TSC1:c.1779_1780del	NM_000368.4	c.1779_1780del	p.R593Sfs*12	15	Frameshift
N	HGMD	TSC1	TSC1:c.1781_1782delTG	NM_000368.4	c.1781_1782del	p.V594Gfs*11	15	Frameshift
N	ClinVar	TSC1	TSC1:c.1781del	NM_000368.4	c.1781del	p.V594Gfs*35	15	Frameshift
N	ClinVar	TSC1	TSC1:c.1782_1786del	NM_000368.4	c.1782_1786del	p.G595Wfs*9	15	Frameshift
N	LOVD	TSC1	TSC1:c.1784del	NM_000368.4	c.1784del	p.G595Afs*34	15	Frameshift
N	LOVD	TSC1	TSC1:c.1786_1798dup	NM_000368.4	c.1786_1798dup	p.Q600Lfs*10	15	Frameshift
N	HGMD	TSC1	TSC1:c.1788delT	NM_000368.4	c.1788del	p.F596Lfs*33	15	Frameshift
N	LOVD	TSC1	TSC1:c.1790_1791dup	NM_000368.4	c.1790_1791dup	p.S598Efs*32	15	Frameshift
Y	HGMD	TSC1	TSC1:c.1791_1792dupAA	NM_000368.4	c.1791_1792dup	p.S598Kfs*32	15	Frameshift
N	ClinVar	TSC1	TSC1:c.1792_1804dup	NM_000368.5	c.1792_1804dup	p.P602fs	15	Frameshift
N	LOVD	TSC1	TSC1:c.1792dup	NM_000368.4	c.1792dup	p.S598Kfs*8	15	Frameshift
N	ClinVar	TSC1	TSC1:c.1797del	NM_000368.4	c.1797del	p.Q600Sfs*29	15	Frameshift
N	HGMD	TSC1	TSC1:c.1797dupG	NM_000368.4	c.1797dup	p.Q600Afs*6	15	Frameshift
N	ClinVar	TSC1	TSC1:c.1798C>T	NM_000368.4	c.1798C>T	p.Q600*	15	Stop-gained
N	HGMD	TSC1	TSC1:c.1799delA	NM_000368.4	c.1799del	p.Q600Rfs*29	15	Frameshift
N	HGMD	TSC1	TSC1:c.1800delG	NM_000368.4	c.1800del	p.Q600Hfs*29	15	Frameshift
N	ClinVar	TSC1	TSC1:c.1808_1811dup	NM_000368.4	c.1808_1811dup	p.D605Vfs*2	15	Frameshift
N	LOVD	TSC1	TSC1:c.1808del	NM_000368.4	c.1808del	p.P603Rfs*26	15	Frameshift
N	LOVD	TSC1	TSC1:c.1808dup	NM_000368.4	c.1808dup	p.Y604Vfs*2	15	Frameshift
N	HGMD	TSC1	TSC1:c.1812T>A	NM_000368.4	c.1812T>A	p.Y604*	15	Stop-gained
Y	HGMD	TSC1	TSC1:c.1812T>G	NM_000368.4	c.1812T>G	p.Y604*	15	Stop-gained
N	ClinVar	TSC1	TSC1:c.1816del	NM_000368.4	c.1816del	p.H606Ifs*23	15	Frameshift
N	LOVD	TSC1	TSC1:c.1817_1820del	NM_000368.4	c.1817_1820del	p.H606Lfs*22	15	Frameshift
N	LOVD	TSC1	TSC1:c.1819del	NM_000368.4	c.1819del	p.L607Ffs*22	15	Frameshift
N	HGMD	TSC1	TSC1:c.1823_1824delTT	NM_000368.4	c.1823_1824del	p.F608*fs*1	15	Frameshift
N	LOVD	TSC1	TSC1:c.1823_1824dup	NM_000368.4	c.1823_1824dup	p.E609Lfs*21	15	Frameshift
N	HGMD	TSC1	TSC1:c.1825G>T	NM_000368.4	c.1825G>T	p.E609*	15	Stop-gained
N	HGMD	TSC1	TSC1:c.1841delA	NM_000368.4	c.1841del	p.K614Rfs*15	15	Frameshift
N	HGMD	TSC1	TSC1:c.1846delG	NM_000368.4	c.1846del	p.A616Pfs*13	15	Frameshift
N	ClinVar	TSC1	TSC1:c.1849_1852dup	NM_000368.4	c.1849_1852dup	p.H618Pfs*9	15	Frameshift
N	ClinVar	TSC1	TSC1:c.1849del	NM_000368.4	c.1849del	p.H617Ifs*12	15	Frameshift
N	LOVD	TSC1	TSC1:c.1849dup	NM_000368.4	c.1849dup	p.H617Pfs*9	15	Frameshift
N	HGMD	TSC1	TSC1:c.1851delT	NM_000368.4	c.1851del	p.H618Ifs*11	15	Frameshift
N	HGMD	TSC1	TSC1:c.1857delT	NM_000368.4	c.1857del	p.F619Lfs*10	15	Frameshift
N	ClinVar	TSC1	TSC1:c.1858_1859del	NM_000368.4	c.1858_1859del	p.V620Hfs*5	15	Frameshift
N	LOVD	TSC1	TSC1:c.1866del	NM_000368.4	c.1866del	p.K623Rfs*6	15	Frameshift
N	LOVD	TSC1	TSC1:c.1867A>T	NM_000368.4	c.1867A>T	p.K623*	15	Stop-gained
N	ClinVar	TSC1	TSC1:c.1868_1877del	NM_000368.4	c.1868_1877del	p.K623Sfs*3	15	Frameshift
N	LOVD	TSC1	TSC1:c.1868del	NM_000368.4	c.1868del	p.K623Rfs*6	15	Frameshift
N	LOVD	TSC1	TSC1:c.1871_1885delinsACAC	NM_000368.4	c.1873_1885delinsACAC	p.T624Nfs*60	15	Frameshift
N	ClinVar	TSC1	TSC1:c.1872dup	NM_000368.4	c.1872dup	p.E625*fs*1	15	Frameshift
N	ClinVar	TSC1	TSC1:c.1873_1876dup	NM_000368.4	c.1873_1876dup	p.E626Gfs*63	15	Frameshift
N	HGMD	TSC1	TSC1:c.1876G>T	NM_000368.4	c.1876G>T	p.E626*	15	Stop-gained
N	HGMD	TSC1	TSC1:c.1883T>A	NM_000368.4	c.1883T>A	p.L628*	15	Stop-gained
N	HGMD	TSC1	TSC1:c.1883T>G	NM_000368.4	c.1883T>G	p.L628*	15	Stop-gained
N	LOVD	TSC1	TSC1:c.1884_1905del	NM_000368.4	c.1884_1905del22	p.K629Rfs*17	15	Frameshift
N	HGMD	TSC1	TSC1:c.1886delA	NM_000368.4	c.1886del	p.K629Rfs*24	15	Frameshift
N	LOVD	TSC1	TSC1:c.1886dup	NM_000368.4	c.1886dup	p.K630Efs*58	15	Frameshift
Y	HGMD	TSC1	TSC1:c.1888_1891delAAAG	NM_000368.4	c.1888_1891del	p.K630Qfs*22	15	Frameshift
N	ClinVar	TSC1	TSC1:c.1888A>T	NM_000368.4	c.1888A>T	p.K630*	15	Stop-gained
N	HGMD	TSC1	TSC1:c.1890dupA	NM_000368.4	c.1890dupA	p.A631Sfs*57	15	Frameshift
N	LOVD	TSC1	TSC1:c.1891_1895del	NM_000368.4	c.1891_1895del	p.A631Rfs*55	15	Frameshift
N	LOVD	TSC1	TSC1:c.1891_1895dup	NM_000368.4	c.1891_1895dup	p.G633Qfs*22	15	Frameshift
N	ClinVar	TSC1	TSC1:c.1896del	NM_000368.4	c.1896del	p.G633Efs*20	15	Frameshift
N	ClinVar	TSC1	TSC1:c.1898del	NM_000368.4	c.1898del	p.G633Efs*20	15	Frameshift
N	ClinVar	TSC1	TSC1:c.1899_1900insTATCATCTCACACCAGTTAGAATGGCAATCATTAAAAAGTCAGGAAACAACAGGTGCTGGAGAGGATGCGGAGNNNNNNNNNNAAAAAAAAAAAAAAAAAAAAAAAGAAAGCAAAAGGA	NM_000368.5	c.1899_1900insTATCATCTCACACCAGTTAGAATGGCAATCATTAAAAAGTCAGGAAACAACAGGTGCTGGAGAGGATGCGGAGNNNNNNNNNNAAAAAAAAAAAAAAAAAAAAAAAGAAAGCAAAAGGA	p.N634fs	15	Frameshift
N	LOVD	TSC1	TSC1:c.1900_1901del	NM_000368.4	c.1900_1901del	p.N634Hfs*53	15	Frameshift
Y	HGMD	TSC1	TSC1:c.1904_1905delCA	NM_000368.4	c.1904_1905del	p.T635Rfs*52	15	Frameshift
N	HGMD	TSC1	TSC1:c.1907_1908delAG	NM_000368.4	c.1907_1908del	p.E636Gfs*51	15	Frameshift
N	LOVD	TSC1	TSC1:c.1909del	NM_000368.4	c.1909del	p.E637Kfs*16	15	Frameshift
N	LOVD	TSC1	TSC1:c.1911del	NM_000368.4	c.1911del	p.D638Mfs*15	15	Frameshift
N	ClinVar	TSC1	TSC1:c.1914del	NM_000368.4	c.1914del	p.D638Efs*15	15	Frameshift
N	LOVD	TSC1	TSC1:c.1916del	NM_000368.4	c.1916del	p.G639Vfs*14	15	Frameshift
N	ClinVar	TSC1	TSC1:c.1918dup	NM_000368.4	c.1918dup	p.V640Gfs*48	15	Frameshift
N	HGMD	TSC1	TSC1:c.1923_1929delCTCTACC	NM_000368.4	c.1923_1929del	p.S642Pfs*9	15	Frameshift
N	HGMD	TSC1	TSC1:c.1924_1927dupTCTA	NM_000368.4	c.1924_1927dup	p.T643Ifs*46	15	Frameshift
N	ClinVar	TSC1	TSC1:c.1929del	NM_000368.4	c.1929del	p.S644Pfs*9	15	Frameshift
N	LOVD	TSC1	TSC1:c.1934del	NM_000368.4	c.1934del	p.P645Qfs*8	15	Frameshift
N	ClinVar	TSC1	TSC1:c.1936dup	NM_000368.4	c.1936dup	p.M646Nfs*42	15	Frameshift
N	ClinVar	TSC1	TSC1:c.1939G>T	NM_000368.4	c.1939G>T	p.E647*	15	Stop-gained
N	HGMD	TSC1	TSC1:c.1942delG	NM_000368.4	c.1942del	p.V648Cfs*5	15	Frameshift
N	ClinVar	TSC1	TSC1:c.1944dup	NM_000368.4	c.1944dup	p.L649Afs*39	15	Frameshift
N	LOVD	TSC1	TSC1:c.1951A>T	NM_000368.4	c.1951A>T	p.R651*	15	Stop-gained
N	ClinVar	TSC1	TSC1:c.1951del	NM_000368.4	c.1951del	p.R651Dfs*2	15	Frameshift
N	LOVD	TSC1	TSC1:c.1954dup	NM_000368.4	c.1954dup	p.L652Pfs*36	15	Frameshift
N	HGMD	TSC1	TSC1:c.1955_1956delTG	NM_000368.4	c.1955_1956del	p.L652Hfs*35	15	Frameshift
N	LOVD	TSC1	TSC1:c.1955_1961del	NM_000368.4	c.1955_1961del	p.L652Rfs*11	15	Frameshift
N	ClinVar	TSC1	TSC1:c.1956_1960delinsTCAGGG	NM_000368.4	c.1956_1958delinsTCAGGG	p.I653Qfs*35	15	Frameshift
N	LOVD	TSC1	TSC1:c.1958_1959del	NM_000368.4	c.1958_1959del	p.I653Tfs*34	15	Frameshift
N	HGMD	TSC1	TSC1:c.1958dupT	NM_000368.4	c.1958dup	p.Q654Tfs*34	15	Frameshift
N	LOVD	TSC1	TSC1:c.1959_1960insGA	NM_000368.4	c.1959_1960insGA	p.Q654Dfs*12	15	Frameshift
Y	HGMD	TSC1	TSC1:c.1959dupA	NM_000368.4	c.1959dup	p.Q654Tfs*34	15	Frameshift
Y	HGMD	TSC1	TSC1:c.1960C>T	NM_000368.4	c.1960C>T	p.Q654*	15	Stop-gained
N	ClinVar	TSC1	TSC1:c.1961_1974del	NM_000368.4	c.1961_1974del14	p.Q654Rfs*29	15	Frameshift
N	HGMD	TSC1	TSC1:c.1963C>T	NM_000368.4	c.1963C>T	p.Q655*	15	Stop-gained
N	HGMD	TSC1	TSC1:c.1964delA	NM_000368.4	c.1964del	p.Q655Rfs*10	15	Frameshift
N	ClinVar	TSC1	TSC1:c.1965_1984dup	NM_000368.5	c.1965_1984dup	p.Lys662fs	15	Frameshift
N	HGMD	TSC1	TSC1:c.1966G>T	NM_000368.4	c.1966G>T	p.G656*	15	Stop-gained
N	HGMD	TSC1	TSC1:c.1971delA	NM_000368.4	c.1971del	p.D658Tfs*7	15	Frameshift
N	LOVD	TSC1	TSC1:c.1982del	NM_000368.4	c.1982del	p.S661Tfs*4	15	Frameshift
N	HGMD	TSC1	TSC1:c.1987delG	NM_000368.4	c.1987del	p.E663Sfs*2	15	Frameshift
N	ClinVar	TSC1	TSC1:c.1987G>T	NM_000368.4	c.1987G>T	p.E663*	15	Stop-gained
N	HGMD	TSC1	TSC1:c.1996A>T	NM_000368.4	c.1996A>T	p.K666*	15	Stop-gained
N	HGMD	TSC1	TSC1:c.1997+1G>A	NM_000368.4	c.1997+1G>A	/	15	Splicing
N	HGMD	TSC1	TSC1:c.1997+1G>C	NM_000368.4	c.1997+1G>C	/	15	Splicing
N	HGMD	TSC1	TSC1:c.1997+1G>T	NM_000368.4	c.1997+1G>T	/	15	Splicing
N	LOVD	TSC1	TSC1:c.1997+2_1997+5del	NM_000368.4	c.1997+2_1997+5del	/	15	Splicing
N	ClinVar	TSC1	TSC1:c.1997+2T>C	NM_000368.4	c.1997+2T>C	/	15	Splicing
N	ClinVar	TSC1	TSC1:c.1997+2T>G	NM_000368.4	c.1997+2T>G	/	15	Splicing
N	HGMD	TSC1	TSC1:c.1998-1G>A	NM_000368.4	c.1998-1G>A	/	16	Splicing
N	HGMD	TSC1	TSC1:c.1998-1G>C	NM_000368.4	c.1998-1G>C	/	16	Splicing
N	HGMD	TSC1	TSC1:c.1998-1G>T	NM_000368.4	c.1998-1G>T	/	16	Splicing
N	ClinVar	TSC1	TSC1:c.1998-2A>C	NM_000368.4	c.1998-2A>C	/	16	Splicing
N	ClinVar	TSC1	TSC1:c.1998-2A>G	NM_000368.4	c.1998-2A>G	/	16	Splicing
N	HGMD	TSC1	TSC1:c.1998-2A>T	NM_000368.4	c.1998-2A>T	/	16	Splicing
N	LOVD	TSC1	TSC1:c.1998-9_2000del	NM_000368.4	c.1998-9_2000del12	/	16	Splicing
N	ClinVar	TSC1	TSC1:c.2000dup	NM_000368.4	c.2000dup	p.L667Ffs*21	16	Frameshift
N	ClinVar	TSC1	TSC1:c.2001_2004del	NM_000368.4	c.2001_2004del	p.L667Ffs*56	16	Frameshift
N	ClinVar	TSC1	TSC1:c.2006_2007insTTTAGGTTGCCTTT	NM_000368.4	c.2006_2007insTTTAGGTTGCCTTT	p.L669Ffs*60	16	Frameshift
N	ClinVar	TSC1	TSC1:c.2006T>G	NM_000368.4	c.2006T>G	p.L669*	16	Stop-gained
N	LOVD	TSC1	TSC1:c.2014A>T	NM_000368.4	c.2014A>T	p.K672*	16	Stop-gained
N	LOVD	TSC1	TSC1:c.2018_2019del	NM_000368.4	c.2018_2019del	p.S673Cfs*14	16	Frameshift
N	HGMD	TSC1	TSC1:c.2022delC	NM_000368.4	c.2022del	p.D675Tfs*49	16	Frameshift
N	HGMD	TSC1	TSC1:c.2023delG	NM_000368.4	c.2023del	p.D675Tfs*49	16	Frameshift
N	LOVD	TSC1	TSC1:c.2024del	NM_000368.4	c.2024del	p.D675Afs*49	16	Frameshift
N	ClinVar	TSC1	TSC1:c.2027G>A	NM_000368.4	c.2027G>A	p.W676*	16	Stop-gained
N	HGMD	TSC1	TSC1:c.2028G>A	NM_000368.4	c.2028G>A	p.W676*	16	Stop-gained
N	HGMD	TSC1	TSC1:c.2030_2040delCCCACTTTGGA	NM_000368.4	c.2030_2040del11	/	16	Splicing
N	HGMD	TSC1	TSC1:c.2031_2036delCCACTT	NM_000368.4	c.2031_2036del	p.H678_F679del	16	Inframe-mutation
N	LOVD	TSC1	TSC1:c.2033_2041+14del	NM_000368.4	c.2033_2041+14del23	/	16	Splicing
N	ClinVar	TSC1	TSC1:c.2033del	NM_000368.4	c.2033del	p.H678Pfs*46	16	Frameshift
N	HGMD	TSC1	TSC1:c.2034delC	NM_000368.4	c.2034del	p.F679Lfs*45	16	Frameshift
N	HGMD	TSC1	TSC1:c.2037delT	NM_000368.4	c.2037del	p.F679Lfs*45	16	Frameshift
N	HGMD	TSC1	TSC1:c.2038G>T	NM_000368.4	c.2038G>T	p.G680*	16	Stop-gained
N	ClinVar	TSC1	TSC1:c.2039_2041+1del	NM_000368.4	c.2039_2041+1del	/	16	Splicing
N	ClinVar	TSC1	TSC1:c.2039del	NM_000368.4	c.2039del	p.G680Efs*44	16	Frameshift
N	HGMD	TSC1	TSC1:c.2041+1G>A	NM_000368.4	c.2041+1G>A	/	16	Splicing
N	HGMD	TSC1	TSC1:c.2041+1G>C	NM_000368.4	c.2041+1G>C	/	16	Splicing
N	HGMD	TSC1	TSC1:c.2041+2T>A	NM_000368.4	c.2041+2T>A	/	16	Splicing
N	HGMD	TSC1	TSC1:c.2041+2T>C	NM_000368.4	c.2041+2T>C	/	16	Splicing
N	HGMD	TSC1	TSC1:c.2041+2T>G	NM_000368.4	c.2041+2T>G	/	16	Splicing
N	ClinVar	TSC1	TSC1:c.2041G>A	NM_000368.4	c.2041G>A	p.G681S	16	Missense
N	LOVD	TSC1	TSC1:c.2041G>C	NM_000368.4	c.2041G>C	p.G681R	16	Missense
N	HGMD	TSC1	TSC1:c.2042-2A>G	NM_000368.4	c.2042-2A>G	/	17	Splicing
N	LOVD	TSC1	TSC1:c.2044_2208del	NM_000368.4	c.2044_2208del165	/	17	Splicing
N	LOVD	TSC1	TSC1:c.2046_2047del	NM_000368.4	c.2046_2047del	p.P683Sfs*4	17	Frameshift
N	ClinVar	TSC1	TSC1:c.2046_2050del	NM_000368.4	c.2046_2050del	p.P683Ffs*3	17	Frameshift
N	ClinVar	TSC1	TSC1:c.2054C>A	NM_000368.4	c.2054C>A	p.S685*	17	Stop-gained
N	LOVD	TSC1	TSC1:c.2056del	NM_000368.4	c.2056del	p.D686Mfs*38	17	Frameshift
N	ClinVar	TSC1	TSC1:c.2063_2078del	NM_000368.4	c.2063_2078del16	p.I688Tfs*31	17	Frameshift
N	HGMD	TSC1	TSC1:c.2065delC	NM_000368.4	c.2065del	p.R689Afs*35	17	Frameshift
N	ClinVar	TSC1	TSC1:c.2065dup	NM_000368.4	c.2065dup	p.R689Pfs*17	17	Frameshift
N	LOVD	TSC1	TSC1:c.2066del	NM_000368.4	c.2066del	p.R689Pfs*35	17	Frameshift
N	LOVD	TSC1	TSC1:c.2068_2074dup	NM_000368.4	c.2068_2074dup	p.R692Hfs*16	17	Frameshift
N	HGMD	TSC1	TSC1:c.2069_2074delCCCTCCinsACACTT	NM_000368.4	c.2069_2074delinsACACTT	p.T690delinsNT*	17	Inframe-mutation
N	LOVD	TSC1	TSC1:c.2070_2097dup	NM_000368.4	c.2070_2097dup	p.N700Pfs*15	17	Frameshift
N	HGMD	TSC1	TSC1:c.2071_2074dupCTCC	NM_000368.4	c.2071_2074dup	p.R692Pfs*15	17	Frameshift
N	LOVD	TSC1	TSC1:c.2072_2075delinsAGTAAA	NM_000368.4	c.2072_2074delinsAGTAAA	p.L691_R692delinsQ*	17	Inframe-mutation
N	ClinVar	TSC1	TSC1:c.2073_2074delinsTT	NM_000368.4	c.2073_2074delinsTT	p.R692*	17	Stop-gained
Y	HGMD	TSC1	TSC1:c.2074C>T	NM_000368.4	c.2074C>T	p.R692*	17	Stop-gained
N	HGMD	TSC1	TSC1:c.2074delC	NM_000368.4	c.2074del	p.R692Efs*32	17	Frameshift
N	ClinVar	TSC1	TSC1:c.2075_2120dup	NM_000368.5	c.2075_2120dup	p.F707delinsLRPVAFTAQPVTLTer	17	Stop-gained
N	ClinVar	TSC1	TSC1:c.2077_2078dup	NM_000368.4	c.2077_2078dup	p.D693Efs*32	17	Frameshift
N	ClinVar	TSC1	TSC1:c.2078_2082del	NM_000368.4	c.2078_2082del	p.D693Vfs*11	17	Frameshift
N	ClinVar	TSC1	TSC1:c.2080_2095del	NM_000368.4	c.2080_2095del16	p.Q694Tfs*25	17	Frameshift
N	HGMD	TSC1	TSC1:c.2080C>T	NM_000368.4	c.2080C>T	p.Q694*	17	Stop-gained
N	ClinVar	TSC1	TSC1:c.2081del	NM_000368.4	c.2081del	p.Q694Rfs*30	17	Frameshift
N	HGMD	TSC1	TSC1:c.2082delG	NM_000368.4	c.2082del	p.Q694Hfs*30	17	Frameshift
N	LOVD	TSC1	TSC1:c.2084del	NM_000368.4	c.2084del	p.L695Cfs*29	17	Frameshift
N	LOVD	TSC1	TSC1:c.2084T>A	NM_000368.4	c.2084T>A	p.L695*	17	Stop-gained
N	LOVD	TSC1	TSC1:c.2085dup	NM_000368.4	c.2085dup	p.L696Afs*10	17	Frameshift
N	ClinVar	TSC1	TSC1:c.2090del	NM_000368.4	c.2090del	p.L697Yfs*27	17	Frameshift
N	HGMD	TSC1	TSC1:c.2090dupT	NM_000368.4	c.2090dup	p.L697Ffs*9	17	Frameshift
N	HGMD	TSC1	TSC1:c.2090T>A	NM_000368.4	c.2090T>A	p.L697*	17	Stop-gained
N	LOVD	TSC1	TSC1:c.2090T>G	NM_000368.4	c.2090T>G	p.L697*	17	Stop-gained
N	HGMD	TSC1	TSC1:c.2094_2110delGCACAACCAGTTACTCT	NM_000368.4	c.2094_2110del17	p.H699*fs*1	17	Frameshift
N	LOVD	TSC1	TSC1:c.2094del	NM_000368.4	c.2094del	p.H699Tfs*25	17	Frameshift
N	ClinVar	TSC1	TSC1:c.2096del	NM_000368.4	c.2096del	p.H699Pfs*25	17	Frameshift
N	LOVD	TSC1	TSC1:c.2097dup	NM_000368.4	c.2097dup	p.N700Qfs*6	17	Frameshift
N	HGMD	TSC1	TSC1:c.2099_2102delACCA	NM_000368.4	c.2099_2102del	p.N700Sfs*23	17	Frameshift
N	LOVD	TSC1	TSC1:c.2101_2102del	NM_000368.4	c.2101_2102del	p.Q701Vfs*4	17	Frameshift
N	LOVD	TSC1	TSC1:c.2101_2107del	NM_000368.4	c.2101_2107del	p.Q701Sfs*21	17	Frameshift
N	HGMD	TSC1	TSC1:c.2101C>T	NM_000368.4	c.2101C>T	p.Q701*	17	Stop-gained
N	LOVD	TSC1	TSC1:c.2101del	NM_000368.4	c.2101del	p.Q701Sfs*23	17	Frameshift
N	LOVD	TSC1	TSC1:c.2102A>G	NM_000368.4	c.2102A>G	p.Q701R	17	Missense
N	HGMD	TSC1	TSC1:c.2102dupA	NM_000368.4	c.2102dup	p.L702Vfs*4	17	Frameshift
N	HGMD	TSC1	TSC1:c.2103_2106delGTTA	NM_000368.4	c.2103_2106del	p.Q701Hfs*22	17	Frameshift
N	HGMD	TSC1	TSC1:c.2103_2106dupGTTA	NM_000368.4	c.2103_2106dup	p.L703Vfs*4	17	Frameshift
N	HGMD	TSC1	TSC1:c.2103_2109dupGTTACTC	NM_000368.4	c.2103_2109dup	p.Y704Vfs*4	17	Frameshift
N	ClinVar	TSC1	TSC1:c.2105_2106insCT	NM_000368.4	c.2105_2106insCT	p.L702Ffs*23	17	Frameshift
N	ClinVar	TSC1	TSC1:c.2105_2108dup	NM_000368.4	c.2105_2108dup	p.Y704Tfs*3	17	Frameshift
N	HGMD	TSC1	TSC1:c.2105_2113delTACTCTATGinsAAA	NM_000368.4	c.2105_2113delinsAAA	p.L702_E705delins*	17	Inframe-mutation
N	HGMD	TSC1	TSC1:c.2105T>A	NM_000368.4	c.2105T>A	p.L702*	17	Stop-gained
N	HGMD	TSC1	TSC1:c.2106_2107insGTTTA	NM_000368.4	c.2106_2107insGTTTA	p.L703Vfs*23	17	Frameshift
N	ClinVar	TSC1	TSC1:c.2106_2109delinsTTGTTTTAAGAGCGTTT	NM_000368.4	c.2106_2109delinsTTGTTTTAAGAGCGTTT	p.L702fs	17	Frameshift
N	HGMD	TSC1	TSC1:c.2106delAinsGT	NM_000368.4	c.2106delinsGT	p.L703Sfs*3	17	Frameshift
N	LOVD	TSC1	TSC1:c.2107_2111del	NM_000368.4	c.2107_2111del	p.L703*fs*1	17	Frameshift
N	HGMD	TSC1	TSC1:c.2109_2110delCT	NM_000368.4	c.2109_2110del	p.Y704*fs*1	17	Frameshift
N	LOVD	TSC1	TSC1:c.2110del	NM_000368.4	c.2110del	p.Y704Mfs*20	17	Frameshift
N	LOVD	TSC1	TSC1:c.2110dup	NM_000368.4	c.2110dup	p.Y704Lfs*2	17	Frameshift
N	HGMD	TSC1	TSC1:c.2111_2112delAT	NM_000368.4	c.2111_2112del	p.Y704*fs*1	17	Frameshift
N	HGMD	TSC1	TSC1:c.2111_2118delATGAGCGT	NM_000368.4	c.2111_2118del	p.Y704Ffs*2	17	Frameshift
N	ClinVar	TSC1	TSC1:c.2112_2125del	NM_000368.4	c.2112_2125del14	p.Y704*fs*1	17	Frameshift
N	HGMD	TSC1	TSC1:c.2112T>A	NM_000368.4	c.2112T>A	p.Y704*	17	Stop-gained
N	ClinVar	TSC1	TSC1:c.2112T>G	NM_000368.4	c.2112T>G	p.Y704*	17	Stop-gained
N	LOVD	TSC1	TSC1:c.2121_2131delinsA	NM_000368.4	c.2121_2131delinsA	p.F707Lfs*14	17	Frameshift
N	ClinVar	TSC1	TSC1:c.2122A>T	NM_000368.4	c.2122A>T	p.K708*	17	Stop-gained
N	ClinVar	TSC1	TSC1:c.2123dup	NM_000368.4	c.2123dup	p.R709Efs*25	17	Frameshift
N	HGMD	TSC1	TSC1:c.2127delG	NM_000368.4	c.2127del	p.R709Sfs*15	17	Frameshift
N	HGMD	TSC1	TSC1:c.2128C>T	NM_000368.4	c.2128C>T	p.Q710*	17	Stop-gained
N	ClinVar	TSC1	TSC1:c.2129_2132dup	NM_000368.4	c.2129_2132dup	p.H712Afs*23	17	Frameshift
N	LOVD	TSC1	TSC1:c.2129_2139del	NM_000368.4	c.2129_2139del11	p.Q710Pfs*20	17	Frameshift
N	ClinVar	TSC1	TSC1:c.2130dup	NM_000368.4	c.2130dup	p.Q711Afs*23	17	Frameshift
N	HGMD	TSC1	TSC1:c.2131_2136delCAGCATinsA	NM_000368.4	c.2131_2136delinsA	p.Q711Sfs*21	17	Frameshift
N	HGMD	TSC1	TSC1:c.2131C>T	NM_000368.4	c.2131C>T	p.Q711*	17	Stop-gained
N	LOVD	TSC1	TSC1:c.2132dup	NM_000368.4	c.2132dup	p.H712Afs*22	17	Frameshift
N	LOVD	TSC1	TSC1:c.2133_2134del	NM_000368.4	c.2133_2134del	p.H712Cfs*21	17	Frameshift
N	HGMD	TSC1	TSC1:c.2135_2139delATGCC	NM_000368.4	c.2135_2139del	p.H712Pfs*20	17	Frameshift
N	LOVD	TSC1	TSC1:c.2136_2149del	NM_000368.4	c.2136_2149del14	p.H712Qfs*17	17	Frameshift
N	LOVD	TSC1	TSC1:c.2136del	NM_000368.4	c.2136del	p.H712Qfs*12	17	Frameshift
N	ClinVar	TSC1	TSC1:c.2140del	NM_000368.4	c.2140del	p.L714Sfs*10	17	Frameshift
N	ClinVar	TSC1	TSC1:c.2140dup	NM_000368.4	c.2140dup	p.L714Pfs*20	17	Frameshift
N	ClinVar	TSC1	TSC1:c.2141del	NM_000368.4	c.2141del	p.L714Pfs*10	17	Frameshift
N	LOVD	TSC1	TSC1:c.2143del	NM_000368.4	c.2143del	p.R715Gfs*9	17	Frameshift
N	LOVD	TSC1	TSC1:c.2143delinsTTAAACATGCGGCTCCTCCGCAA	NM_000368.4	c.2142delinsTTAAACATGCGGCTCCTCCGCAA	p.R715*fs*1	17	Frameshift
N	HGMD	TSC1	TSC1:c.2145delG	NM_000368.4	c.2145del	p.N716Tfs*8	17	Frameshift
N	LOVD	TSC1	TSC1:c.2146_2153dup	NM_000368.4	c.2146_2153dup	p.L719Tfs*8	17	Frameshift
N	HGMD	TSC1	TSC1:c.2151delG	NM_000368.4	c.2151del	p.R717Sfs*7	17	Frameshift
N	LOVD	TSC1	TSC1:c.2151dup	NM_000368.4	c.2151dup	p.R718Afs*16	17	Frameshift
N	ClinVar	TSC1	TSC1:c.2152_2153insAGCC	NM_000368.4	c.2152_2153insAGCC	p.R718Qfs*17	17	Frameshift
N	HGMD	TSC1	TSC1:c.2155delC	NM_000368.4	c.2155del	p.L719Sfs*5	17	Frameshift
N	ClinVar	TSC1	TSC1:c.2156del	NM_000368.4	c.2156del	p.L719Pfs*5	17	Frameshift
N	ClinVar	TSC1	TSC1:c.2159del	NM_000368.4	c.2159del	p.L720Pfs*4	17	Frameshift
N	ClinVar	TSC1	TSC1:c.2161del	NM_000368.4	c.2161del	p.R721Afs*3	17	Frameshift
N	LOVD	TSC1	TSC1:c.2164A>T	NM_000368.4	c.2164A>T	p.K722*	17	Stop-gained
N	HGMD	TSC1	TSC1:c.2165_2166insT	NM_000368.4	c.2165_2166insT	p.K722Nfs*12	17	Frameshift
N	ClinVar	TSC1	TSC1:c.2165del	NM_000368.4	c.2165del	p.K722Rfs*2	17	Frameshift
N	ClinVar	TSC1	TSC1:c.2167del	NM_000368.4	c.2167del	p.V723*fs*1	17	Frameshift
N	LOVD	TSC1	TSC1:c.2168_2171dup	NM_000368.4	c.2168_2171dup	p.K725Dfs*10	17	Frameshift
N	LOVD	TSC1	TSC1:c.2169del	NM_000368.4	c.2169del	p.I724Sfs*13	17	Frameshift
N	LOVD	TSC1	TSC1:c.2172del	NM_000368.4	c.2172del	p.A726Qfs*11	17	Frameshift
N	HGMD	TSC1	TSC1:c.2173_2176delAAAG	NM_000368.4	c.2173_2176del	p.K725Qfs*11	17	Frameshift
N	HGMD	TSC1	TSC1:c.2175dupA	NM_000368.4	c.2175dup	p.A726Sfs*8	17	Frameshift
N	HGMD	TSC1	TSC1:c.2177_2180dupCAGC	NM_000368.4	c.2177_2180dup	p.A728Sfs*7	17	Frameshift
N	HGMD	TSC1	TSC1:c.2188delG	NM_000368.4	c.2188del	p.E730Rfs*7	17	Frameshift
N	ClinVar	TSC1	TSC1:c.2191G>T	NM_000368.4	c.2191G>T	p.E731*	17	Stop-gained
N	HGMD	TSC1	TSC1:c.2193dupA	NM_000368.4	c.2193dup	p.H732Tfs*2	17	Frameshift
N	HGMD	TSC1	TSC1:c.2198delA	NM_000368.4	c.2198del	p.N733Mfs*4	17	Frameshift
N	HGMD	TSC1	TSC1:c.2199_2200dupTG	NM_000368.4	c.2199_2200dup	p.A734Vfs*4	17	Frameshift
N	LOVD	TSC1	TSC1:c.2199del	NM_000368.4	c.2199del	p.N733Kfs*4	17	Frameshift
N	HGMD	TSC1	TSC1:c.2208+2T>A	NM_000368.4	c.2208+2T>A	/	17	Splicing
N	LOVD	TSC1	TSC1:c.2209_2391del	NM_000368.4	c.2209_2391del183	/	18	Splicing
N	ClinVar	TSC1	TSC1:c.2212_2213dup	NM_000368.4	c.2212_2213dup	p.D738Efs*4	18	Frameshift
N	ClinVar	TSC1	TSC1:c.2213_2214insGACCAGTCTTTTGTAAC	NM_000368.4	c.2213_2214insGACCAGTCTTTTGTAAC	p.D738Efs*6	18	Frameshift
N	ClinVar	TSC1	TSC1:c.2215C>T	NM_000368.4	c.2215C>T	p.Q739*	18	Stop-gained
N	LOVD	TSC1	TSC1:c.2215del	NM_000368.4	c.2215del	p.Q739Sfs*2	18	Frameshift
N	ClinVar	TSC1	TSC1:c.2225del	NM_000368.4	c.2225del	p.L742Yfs*31	18	Frameshift
Y	HGMD	TSC1	TSC1:c.2227C>T	NM_000368.4	c.2227C>T	p.Q743*	18	Stop-gained
N	LOVD	TSC1	TSC1:c.2228_2240del	NM_000368.4	c.2228_2240del13	p.Q743Pfs*26	18	Frameshift
Y	ClinVar	TSC1	TSC1:c.2231_2235del	NM_000368.4	c.2231_2235del	p.E744Gfs*8	18	Frameshift
N	ClinVar	TSC1	TSC1:c.2239dup	NM_000368.4	c.2239dup	p.I747Nfs*7	18	Frameshift
N	ClinVar	TSC1	TSC1:c.2241_2242del	NM_000368.4	c.2241_2242del	p.Q748Dfs*5	18	Frameshift
N	HGMD	TSC1	TSC1:c.2242C>T	NM_000368.4	c.2242C>T	p.Q748*	18	Stop-gained
N	ClinVar	TSC1	TSC1:c.2242del	NM_000368.4	c.2242del	p.Q748Rfs*25	18	Frameshift
N	ClinVar	TSC1	TSC1:c.2248_2249dup	NM_000368.4	c.2248_2249dup	p.W750Cfs*24	18	Frameshift
N	HGMD	TSC1	TSC1:c.2249G>A	NM_000368.4	c.2249G>A	p.W750*	18	Stop-gained
N	HGMD	TSC1	TSC1:c.2250G>A	NM_000368.4	c.2250G>A	p.W750*	18	Stop-gained
N	LOVD	TSC1	TSC1:c.2252_2253del	NM_000368.4	c.2252_2253del	p.K751Sfs*2	18	Frameshift
N	ClinVar	TSC1	TSC1:c.2257dup	NM_000368.4	c.2257dup	p.S753Kfs*8	18	Frameshift
N	HGMD	TSC1	TSC1:c.2263C>T	NM_000368.4	c.2263C>T	p.Q755*	18	Stop-gained
N	ClinVar	TSC1	TSC1:c.2265_2266del	NM_000368.4	c.2265_2266del	p.K756Rfs*4	18	Frameshift
N	LOVD	TSC1	TSC1:c.2266A>T	NM_000368.4	c.2266A>T	p.K756*	18	Stop-gained
N	HGMD	TSC1	TSC1:c.2268_2271delAGAA	NM_000368.4	c.2268_2271del	p.K756Nfs*16	18	Frameshift
N	ClinVar	TSC1	TSC1:c.2268dup	NM_000368.4	c.2268dup	p.E757Rfs*4	18	Frameshift
N	HGMD	TSC1	TSC1:c.2269G>T	NM_000368.4	c.2269G>T	p.E757*	18	Stop-gained
N	ClinVar	TSC1	TSC1:c.2271_2280del	NM_000368.4	c.2271_2280del	p.E757Dfs*13	18	Frameshift
N	ClinVar	TSC1	TSC1:c.2271del	NM_000368.4	c.2271del	p.E757Dfs*16	18	Frameshift
Y	HGMD	TSC1	TSC1:c.2272C>T	NM_000368.4	c.2272C>T	p.Q758*	18	Stop-gained
N	ClinVar	TSC1	TSC1:c.2276_2303del	NM_000368.4	c.2276_2303del28	p.A759Vfs*5	18	Frameshift
N	ClinVar	TSC1	TSC1:c.2278_2291del	NM_000368.4	c.2278_2291del14	p.R760Pfs*5	18	Frameshift
N	HGMD	TSC1	TSC1:c.2280_2295delATACAATCAGCTCCAG	NM_000368.4	c.2280_2295del16	p.Y761Sfs*7	18	Frameshift
N	HGMD	TSC1	TSC1:c.2281_2284dupTACA	NM_000368.4	c.2281_2284dup	p.N762Ifs*9	18	Frameshift
N	LOVD	TSC1	TSC1:c.2282_2286del	NM_000368.4	c.2282_2286del	p.Y761Sfs*7	18	Frameshift
N	ClinVar	TSC1	TSC1:c.2282dup	NM_000368.4	c.2282dup	p.Y761*fs*1	18	Frameshift
Y	HGMD	TSC1	TSC1:c.2283C>A	NM_000368.4	c.2283C>A	p.Y761*	18	Stop-gained
N	HGMD	TSC1	TSC1:c.2283C>G	NM_000368.4	c.2283C>G	p.Y761*	18	Stop-gained
N	ClinVar	TSC1	TSC1:c.2285del	NM_000368.4	c.2285del	p.N762Ifs*11	18	Frameshift
N	HGMD	TSC1	TSC1:c.2287C>T	NM_000368.4	c.2287C>T	p.Q763*	18	Stop-gained
N	HGMD	TSC1	TSC1:c.2291delT	NM_000368.4	c.2291del	p.L764Pfs*9	18	Frameshift
N	ClinVar	TSC1	TSC1:c.2292_2293insT	NM_000368.4	c.2292_2293insT	p.Q765Sfs*5	18	Frameshift
N	HGMD	TSC1	TSC1:c.2293C>T	NM_000368.4	c.2293C>T	p.Q765*	18	Stop-gained
N	HGMD	TSC1	TSC1:c.2296G>T	NM_000368.4	c.2296G>T	p.E766*	18	Stop-gained
N	HGMD	TSC1	TSC1:c.2298_2320del23	NM_000368.4	c.2298_2320del23	p.Q767Afs*11	18	Frameshift
N	HGMD	TSC1	TSC1:c.2299C>T	NM_000368.4	c.2299C>T	p.Q767*	18	Stop-gained
N	HGMD	TSC1	TSC1:c.2304dupT	NM_000368.4	c.2304_2304dup	p.D769*fs*1	18	Frameshift
N	ClinVar	TSC1	TSC1:c.2311_2312del	NM_000368.4	c.2311_2312del	p.M771Gfs*14	18	Frameshift
N	HGMD	TSC1	TSC1:c.2314delG	NM_000368.4	c.2314del	p.V772*fs*1	18	Frameshift
N	LOVD	TSC1	TSC1:c.2317del	NM_000368.4	c.2317del	p.T773Pfs*34	18	Frameshift
N	HGMD	TSC1	TSC1:c.2319delC	NM_000368.4	c.2319del	p.K774Sfs*33	18	Frameshift
N	ClinVar	TSC1	TSC1:c.2321_2330del	NM_000368.4	c.2321_2330del	p.K774Tfs*30	18	Frameshift
N	HGMD	TSC1	TSC1:c.2328_2329delCA	NM_000368.4	c.2328_2329del	p.H776Qfs*9	18	Frameshift
N	HGMD	TSC1	TSC1:c.2329delA	NM_000368.4	c.2329del	p.S777Afs*30	18	Frameshift
N	HGMD	TSC1	TSC1:c.2332C>T	NM_000368.4	c.2332C>T	p.Q778*	18	Stop-gained
N	LOVD	TSC1	TSC1:c.2332del	NM_000368.4	c.2332del	p.Q778Rfs*29	18	Frameshift
N	LOVD	TSC1	TSC1:c.2337del	NM_000368.4	c.2337del	p.R780Dfs*27	18	Frameshift
N	ClinVar	TSC1	TSC1:c.2338A>T	NM_000368.4	c.2338A>T	p.R780*	18	Stop-gained
N	ClinVar	TSC1	TSC1:c.2340_2343del	NM_000368.4	c.2340_2343del	p.R780Sfs*26	18	Frameshift
N	ClinVar	TSC1	TSC1:c.2341_2360dup	NM_000368.5	c.2341_2360dup	p.E787fs	18	Frameshift
N	HGMD	TSC1	TSC1:c.2341C>T	NM_000368.4	c.2341C>T	p.Q781*	18	Stop-gained
N	HGMD	TSC1	TSC1:c.2342_2343insAA	NM_000368.4	c.2342_2343insAA	p.L782Sfs*26	18	Frameshift
N	LOVD	TSC1	TSC1:c.2346_2347delinsCT	NM_000368.4	c.2346_2347delinsCT	p.Q783*	18	Stop-gained
Y	HGMD	TSC1	TSC1:c.2347C>T	NM_000368.4	c.2347C>T	p.Q783*	18	Stop-gained
N	LOVD	TSC1	TSC1:c.2352_2353dup	NM_000368.4	c.2352_2353dup	p.D785Vfs*23	18	Frameshift
N	HGMD	TSC1	TSC1:c.2356_2359delCGAG	NM_000368.4	c.2356_2359del	p.E787Nfs*19	18	Frameshift
Y	ClinVar	TSC1	TSC1:c.2356C>T	NM_000368.4	c.2356C>T	p.R786*	18	Stop-gained
N	ClinVar	TSC1	TSC1:c.2356del	NM_000368.4	c.2356del	p.R786Efs*21	18	Frameshift
N	HGMD	TSC1	TSC1:c.2357delG	NM_000368.4	c.2357del	p.R786Qfs*21	18	Frameshift
N	LOVD	TSC1	TSC1:c.2359del	NM_000368.4	c.2359del	p.E787Rfs*20	18	Frameshift
N	HGMD	TSC1	TSC1:c.2359G>T	NM_000368.4	c.2359G>T	p.E787*	18	Stop-gained
N	HGMD	TSC1	TSC1:c.2360_2364delAGGAA	NM_000368.4	c.2360_2364del	p.E787Vfs*37	18	Frameshift
N	ClinVar	TSC1	TSC1:c.2360del	NM_000368.4	c.2360del	p.E787Gfs*20	18	Frameshift
N	LOVD	TSC1	TSC1:c.2362_2366del	NM_000368.4	c.2362_2366del	p.E788Lfs*36	18	Frameshift
N	HGMD	TSC1	TSC1:c.2362G>T	NM_000368.4	c.2362G>T	p.E788*	18	Stop-gained
N	HGMD	TSC1	TSC1:c.2364delA	NM_000368.4	c.2364del	p.E788Dfs*19	18	Frameshift
N	ClinVar	TSC1	TSC1:c.2369del	NM_000368.4	c.2369del	p.Y790Sfs*17	18	Frameshift
N	ClinVar	TSC1	TSC1:c.2374C>T	NM_000368.4	c.2374C>T	p.Q792*	18	Stop-gained
N	LOVD	TSC1	TSC1:c.2377_2378del	NM_000368.4	c.2377_2378del	p.S793Pfs*32	18	Frameshift
N	HGMD	TSC1	TSC1:c.2380C>T	NM_000368.4	c.2380C>T	p.Q794*	18	Stop-gained
N	LOVD	TSC1	TSC1:c.2385dup	NM_000368.4	c.2385dup	p.L796Ifs*30	18	Frameshift
N	LOVD	TSC1	TSC1:c.2387dup	NM_000368.4	c.2387dup	p.L796Ffs*30	18	Frameshift
N	HGMD	TSC1	TSC1:c.2388_2389insG	NM_000368.4	c.2388_2389insG	p.Q797Afs*29	18	Frameshift
N	HGMD	TSC1	TSC1:c.2389C>T	NM_000368.4	c.2389C>T	p.Q797*	18	Stop-gained
N	LOVD	TSC1	TSC1:c.2390del	NM_000368.4	c.2390del	p.Q797Rfs*10	18	Frameshift
N	HGMD	TSC1	TSC1:c.2391+1G>C	NM_000368.4	c.2391+1G>C	/	18	Splicing
N	ClinVar	TSC1	TSC1:c.2391+1G>T	NM_000368.4	c.2391+1G>T	/	18	Splicing
N	LOVD	TSC1	TSC1:c.2391+2T>C	NM_000368.4	c.2391+2T>C	/	18	Splicing
N	LOVD	TSC1	TSC1:c.2392_2502del	NM_000368.4	c.2392_2502del111	p.T798_K834del	19	Inframe-mutation
N	ClinVar	TSC1	TSC1:c.2392-1del	NM_000368.4	c.2392-1del	/	19	Splicing
N	LOVD	TSC1	TSC1:c.2392-1G>A	NM_000368.4	c.2392-1G>A	/	19	Splicing
N	ClinVar	TSC1	TSC1:c.2392-1G>T	NM_000368.4	c.2392-1G>T	/	19	Splicing
N	ClinVar	TSC1	TSC1:c.2392-2A>G	NM_000368.4	c.2392-2A>G	/	19	Splicing
N	ClinVar	TSC1	TSC1:c.2392-6_2398del	NM_000368.4	c.2392-6_2398del13	/	19	Splicing
N	ClinVar	TSC1	TSC1:c.2392-74_2392-1del	NM_000368.4	c.2392-74_2392-1del74	/	19	Splicing
N	LOVD	TSC1	TSC1:c.2394del	NM_000368.4	c.2394del	p.K799Sfs*8	19	Frameshift
N	LOVD	TSC1	TSC1:c.2401del	NM_000368.4	c.2401del	p.E801Rfs*6	19	Frameshift
N	HGMD	TSC1	TSC1:c.2401G>T	NM_000368.4	c.2401G>T	p.E801*	19	Stop-gained
Y	ClinVar	TSC1	TSC1:c.2405dup	NM_000368.4	c.2405dup	p.D802Efs*24	19	Frameshift
N	HGMD	TSC1	TSC1:c.2407delT	NM_000368.4	c.2407del	p.C803Afs*4	19	Frameshift
N	LOVD	TSC1	TSC1:c.2410dup	NM_000368.4	c.2410dup	p.R804Kfs*22	19	Frameshift
N	HGMD	TSC1	TSC1:c.2412_2425delGAACATGATTGCGG	NM_000368.4	c.2412_2425del14	p.N805Afs*16	19	Frameshift
N	ClinVar	TSC1	TSC1:c.2419_2420dup	NM_000368.4	c.2419_2420dup	p.A808Lfs*6	19	Frameshift
N	HGMD	TSC1	TSC1:c.2419delA	NM_000368.4	c.2419del	p.I807Lfs*6	19	Frameshift
N	HGMD	TSC1	TSC1:c.2421dupT	NM_000368.4	c.2421dup	p.A808Cfs*18	19	Frameshift
N	ClinVar	TSC1	TSC1:c.2440del	NM_000368.4	c.2440del	p.L814*fs*1	19	Frameshift
N	HGMD	TSC1	TSC1:c.2446A>T	NM_000368.4	c.2446A>T	p.K816*	19	Stop-gained
N	ClinVar	TSC1	TSC1:c.2453del	NM_000368.4	c.2453del	p.N818Tfs*31	19	Frameshift
N	HGMD	TSC1	TSC1:c.2456_2459delACAA	NM_000368.4	c.2456_2459del	p.N819Rfs*29	19	Frameshift
N	ClinVar	TSC1	TSC1:c.2463_2466del	NM_000368.4	c.2463_2466del	p.C822Tfs*26	19	Frameshift
N	LOVD	TSC1	TSC1:c.2464dup	NM_000368.4	c.2464dup	p.C822Lfs*4	19	Frameshift
N	LOVD	TSC1	TSC1:c.2465_2466del	NM_000368.4	c.2465_2466del	p.C822Sfs*3	19	Frameshift
N	LOVD	TSC1	TSC1:c.2466T>A	NM_000368.4	c.2466T>A	p.C822*	19	Stop-gained
N	HGMD	TSC1	TSC1:c.2468_2469insG	NM_000368.4	c.2468_2469insG	p.H823Qfs*3	19	Frameshift
N	HGMD	TSC1	TSC1:c.2468_2469insTTCA	NM_000368.4	c.2468_2469insTTCA	p.T824Sfs*3	19	Frameshift
N	LOVD	TSC1	TSC1:c.2468del	NM_000368.4	c.2468del	p.H823Pfs*26	19	Frameshift
N	LOVD	TSC1	TSC1:c.2469_2470insG	NM_000368.4	c.2469_2470insG	p.T824Dfs*2	19	Frameshift
N	HGMD	TSC1	TSC1:c.2470_2471delAC	NM_000368.4	c.2470_2471del	p.T824*fs*1	19	Frameshift
N	ClinVar	TSC1	TSC1:c.2470_2479del	NM_000368.4	c.2470_2479del	p.T824Cfs*22	19	Frameshift
N	HGMD	TSC1	TSC1:c.2471_2472delCT	NM_000368.4	c.2471_2472del	p.T824Rfs*15	19	Frameshift
N	ClinVar	TSC1	TSC1:c.2474_2478del	NM_000368.4	c.2474_2478del	p.E825Afs*13	19	Frameshift
N	LOVD	TSC1	TSC1:c.2475dup	NM_000368.4	c.2475dup	p.L826Afs*14	19	Frameshift
N	ClinVar	TSC1	TSC1:c.2477_2480dup	NM_000368.4	c.2477_2480dup	p.L828Afs*13	19	Frameshift
Y	HGMD	TSC1	TSC1:c.2482_2486delCTCAG	NM_000368.4	c.2482_2486del	p.L828Sfs*10	19	Frameshift
N	LOVD	TSC1	TSC1:c.2485del	NM_000368.4	c.2485del	p.S829Vfs*20	19	Frameshift
N	ClinVar	TSC1	TSC1:c.2487_2490del	NM_000368.4	c.2487_2490del	p.S829Rfs*19	19	Frameshift
N	ClinVar	TSC1	TSC1:c.2488C>T	NM_000368.4	c.2488C>T	p.Q830*	19	Stop-gained
N	HGMD	TSC1	TSC1:c.2497C>T	NM_000368.4	c.2497C>T	p.Q833*	19	Stop-gained
N	ClinVar	TSC1	TSC1:c.2497dup	NM_000368.4	c.2497dup	p.Q833Pfs*7	19	Frameshift
N	HGMD	TSC1	TSC1:c.2501delA	NM_000368.4	c.2501del	p.K834Sfs*15	19	Frameshift
N	HGMD	TSC1	TSC1:c.2501dupA	NM_000368.4	c.2501dup	p.L835Afs*5	19	Frameshift
N	ClinVar	TSC1	TSC1:c.2502+2_2502+9del	NM_000368.4	c.2502+2_2502+9del	/	19	Splicing
N	LOVD	TSC1	TSC1:c.2503_2625del	NM_000368.4	c.2503_2625del123	/	20	Splicing
N	HGMD	TSC1	TSC1:c.2503-1G>A	NM_000368.4	c.2503-1G>A	/	20	Splicing
N	HGMD	TSC1	TSC1:c.2503-1G>C	NM_000368.4	c.2503-1G>C	/	20	Splicing
N	HGMD	TSC1	TSC1:c.2503-1G>T	NM_000368.4	c.2503-1G>T	/	20	Splicing
N	HGMD	TSC1	TSC1:c.2503-2A>G	NM_000368.4	c.2503-2A>G	/	20	Splicing
N	SCMC	TSC1	TSC1:c.2503-2del	NM_000368.4	c.2503-2del	/	20	Splicing
N	LOVD	TSC1	TSC1:c.2504del	NM_000368.4	c.2504del	p.L835Pfs*14	20	Frameshift
N	LOVD	TSC1	TSC1:c.2506_2509del	NM_000368.4	c.2506_2509del	p.S836Tfs*12	20	Frameshift
N	LOVD	TSC1	TSC1:c.2507_2508dup	NM_000368.4	c.2507_2508dup	p.N837Qfs*13	20	Frameshift
N	HGMD	TSC1	TSC1:c.2507C>G	NM_000368.4	c.2507C>G	p.S836*	20	Stop-gained
N	HGMD	TSC1	TSC1:c.2509_2512delAACA	NM_000368.4	c.2509_2512del	p.N837Vfs*11	20	Frameshift
N	LOVD	TSC1	TSC1:c.2510_2513del	NM_000368.4	c.2510_2513del	p.N837Mfs*11	20	Frameshift
N	LOVD	TSC1	TSC1:c.2510del	NM_000368.4	c.2510del	p.N837Tfs*12	20	Frameshift
N	HGMD	TSC1	TSC1:c.2510dupA	NM_000368.4	c.2510dup	p.N837Kfs*3	20	Frameshift
N	LOVD	TSC1	TSC1:c.2514_2529del	NM_000368.4	c.2514_2529del16	p.E839Rfs*5	20	Frameshift
N	LOVD	TSC1	TSC1:c.2515_2516insT	NM_000368.4	c.2515_2516insT	p.E839Vfs*65	20	Frameshift
N	ClinVar	TSC1	TSC1:c.2515_2518del	NM_000368.4	c.2515_2518del	p.E839Rfs*9	20	Frameshift
N	HGMD	TSC1	TSC1:c.2515dupG	NM_000368.4	c.2515dup	p.E839Gfs*65	20	Frameshift
N	LOVD	TSC1	TSC1:c.2516_2519dup	NM_000368.4	c.2516_2519dup	p.Q842Gfs*63	20	Frameshift
N	LOVD	TSC1	TSC1:c.2516dup	NM_000368.4	c.2516dup	p.S840Vfs*64	20	Frameshift
N	LOVD	TSC1	TSC1:c.2517del	NM_000368.4	c.2517del	p.E839Dfs*10	20	Frameshift
N	ClinVar	TSC1	TSC1:c.2517dup	NM_000368.4	c.2517dup	p.S840Vfs*64	20	Frameshift
N	ClinVar	TSC1	TSC1:c.2519C>A	NM_000368.4	c.2519C>A	p.S840*	20	Stop-gained
N	LOVD	TSC1	TSC1:c.2521dup	NM_000368.4	c.2521dup	p.V841Gfs*63	20	Frameshift
N	HGMD	TSC1	TSC1:c.2524C>T	NM_000368.4	c.2524C>T	p.Q842*	20	Stop-gained
N	LOVD	TSC1	TSC1:c.2527C>T	NM_000368.4	c.2527C>T	p.Q843*	20	Stop-gained
N	HGMD	TSC1	TSC1:c.2528_2534delAGCAGAT	NM_000368.4	c.2528_2534del	p.Q843Rfs*4	20	Frameshift
N	ClinVar	TSC1	TSC1:c.2530C>T	NM_000368.4	c.2530C>T	p.Q844*	20	Stop-gained
N	ClinVar	TSC1	TSC1:c.2545_2566del	NM_000368.4	c.2545_2566del22	p.N849Gfs*22	20	Frameshift
N	ClinVar	TSC1	TSC1:c.2546_2552del	NM_000368.4	c.2546_2552del	p.N849Sfs*27	20	Frameshift
N	ClinVar	TSC1	TSC1:c.2547del	NM_000368.4	c.2547del	p.N849Kfs*29	20	Frameshift
N	ClinVar	TSC1	TSC1:c.2548_2554del	NM_000368.4	c.2548_2554del	p.R850Cfs*26	20	Frameshift
N	LOVD	TSC1	TSC1:c.2550_2553dup	NM_000368.4	c.2550_2553dup	p.L852Afs*53	20	Frameshift
N	ClinVar	TSC1	TSC1:c.2551C>T	NM_000368.4	c.2551C>T	p.Q851*	20	Stop-gained
N	ClinVar	TSC1	TSC1:c.2551dup	NM_000368.4	c.2551dup	p.Q851Pfs*53	20	Frameshift
N	SCMC	TSC1	TSC1:c.2552dupA	NM_000368.4	c.2552dup	p.L852Afs*52	20	Frameshift
N	LOVD	TSC1	TSC1:c.2555del	NM_000368.4	c.2555del	p.L852Rfs*26	20	Frameshift
N	ClinVar	TSC1	TSC1:c.2556del	NM_000368.4	c.2556del	p.L853Wfs*25	20	Frameshift
N	LOVD	TSC1	TSC1:c.2558_2568del	NM_000368.4	c.2558_2568del11	p.L853*fs*1	20	Frameshift
N	ClinVar	TSC1	TSC1:c.2559_2560insAA	NM_000368.4	c.2559_2560insAA	p.V854Kfs*25	20	Frameshift
N	HGMD	TSC1	TSC1:c.2559_2562delGGTT	NM_000368.4	c.2559_2562del	p.L853Ffs*24	20	Frameshift
N	HGMD	TSC1	TSC1:c.2559_2563delGGTTC	NM_000368.4	c.2559_2563del	p.L853Ffs*49	20	Frameshift
N	LOVD	TSC1	TSC1:c.2563del	NM_000368.4	c.2563del	p.E857Rfs*21	20	Frameshift
N	HGMD	TSC1	TSC1:c.2569delG	NM_000368.4	c.2569del	p.E857Rfs*21	20	Frameshift
N	HGMD	TSC1	TSC1:c.2569dupG	NM_000368.4	c.2569dup	p.E857Gfs*47	20	Frameshift
N	ClinVar	TSC1	TSC1:c.2578G>T	NM_000368.4	c.2578G>T	p.E860*	20	Stop-gained
N	HGMD	TSC1	TSC1:c.2582delT	NM_000368.4	c.2582del	p.L861Pfs*17	20	Frameshift
N	LOVD	TSC1	TSC1:c.2584dup	NM_000368.4	c.2584dup	p.Y862Lfs*42	20	Frameshift
N	ClinVar	TSC1	TSC1:c.2588del	NM_000368.4	c.2588del	p.L863Wfs*15	20	Frameshift
N	ClinVar	TSC1	TSC1:c.2590G>T	NM_000368.4	c.2590G>T	p.E864*	20	Stop-gained
N	ClinVar	TSC1	TSC1:c.2593C>T	NM_000368.4	c.2593C>T	p.Q865*	20	Stop-gained
N	LOVD	TSC1	TSC1:c.2595del	NM_000368.4	c.2595del	p.Q865Hfs*13	20	Frameshift
N	HGMD	TSC1	TSC1:c.2596_2600dupCTGCA	NM_000368.4	c.2596_2600dup	p.Q867Hfs*13	20	Frameshift
N	ClinVar	TSC1	TSC1:c.2599C>T	NM_000368.4	c.2599C>T	p.Q867*	20	Stop-gained
N	LOVD	TSC1	TSC1:c.2601_2605del	NM_000368.4	c.2601_2605del	p.N868Afs*34	20	Frameshift
N	ClinVar	TSC1	TSC1:c.2605A>T	NM_000368.4	c.2605A>T	p.K869*	20	Stop-gained
N	ClinVar	TSC1	TSC1:c.2612C>G	NM_000368.4	c.2612C>G	p.S871*	20	Stop-gained
N	LOVD	TSC1	TSC1:c.2613dup	NM_000368.4	c.2613dup	p.D872Rfs*32	20	Frameshift
N	HGMD	TSC1	TSC1:c.2614_2615delGA	NM_000368.4	c.2614_2615del	p.D872Yfs*31	20	Frameshift
N	LOVD	TSC1	TSC1:c.2620_2622delinsC	NM_000368.4	c.2620_2622delinsC	p.T874Qfs*29	20	Frameshift
N	LOVD	TSC1	TSC1:c.2620del	NM_000368.4	c.2620del	p.T874Qfs*4	20	Frameshift
N	LOVD	TSC1	TSC1:c.2625+1G>A	NM_000368.4	c.2625+1G>A	/	20	Splicing
N	HGMD	TSC1	TSC1:c.2626-1G>A	NM_000368.4	c.2626-1G>A	/	21	Splicing
N	HGMD	TSC1	TSC1:c.2626-1G>C	NM_000368.4	c.2626-1G>C	/	21	Splicing
N	HGMD	TSC1	TSC1:c.2626-2A>C	NM_000368.4	c.2626-2A>C	/	21	Splicing
N	HGMD	TSC1	TSC1:c.2626-2A>G	NM_000368.4	c.2626-2A>G	/	21	Splicing
N	ClinVar	TSC1	TSC1:c.2626-2A>T	NM_000368.4	c.2626-2A>T	/	21	Splicing
N	ClinVar	TSC1	TSC1:c.2626-2del	NM_000368.4	c.2626-2del	/	21	Splicing
N	HGMD	TSC1	TSC1:c.2626-3_2626-1delCAG	NM_000368.4	c.2626-3_2626-1del	/	21	Splicing
N	HGMD	TSC1	TSC1:c.2626G>T	NM_000368.4	c.2626G>T	p.E876*	21	Stop-gained
N	LOVD	TSC1	TSC1:c.2627_2815del	NM_000368.4	c.2627_2815del266	/	21	Splicing
N	HGMD	TSC1	TSC1:c.2631_2635delAGAAA	NM_000368.4	c.2631_2635del	p.E878Dfs*24	21	Frameshift
N	ClinVar	TSC1	TSC1:c.2632G>T	NM_000368.4	c.2632G>T	p.E878*	21	Stop-gained
N	ClinVar	TSC1	TSC1:c.2635del	NM_000368.4	c.2635del	p.M879*fs*1	21	Frameshift
N	ClinVar	TSC1	TSC1:c.2635dup	NM_000368.4	c.2635dup	p.M879Nfs*25	21	Frameshift
N	ClinVar	TSC1	TSC1:c.2640del	NM_000368.4	c.2640del	p.M880Ifs*9	21	Frameshift
N	ClinVar	TSC1	TSC1:c.2641A>T	NM_000368.4	c.2641A>T	p.K881*	21	Stop-gained
N	ClinVar	TSC1	TSC1:c.2649del	NM_000368.4	c.2649del	p.Y884Ifs*5	21	Frameshift
N	HGMD	TSC1	TSC1:c.2650dupT	NM_000368.4	c.2650dup	p.Y884Lfs*20	21	Frameshift
N	ClinVar	TSC1	TSC1:c.2652_2664del	NM_000368.4	c.2652_2664del13	p.Y884*fs*1	21	Frameshift
N	LOVD	TSC1	TSC1:c.2652T>A	NM_000368.4	c.2652T>A	p.Y884*	21	Stop-gained
N	LOVD	TSC1	TSC1:c.2652T>G	NM_000368.4	c.2652T>G	p.Y884*	21	Stop-gained
N	LOVD	TSC1	TSC1:c.2653dup	NM_000368.4	c.2653dup	p.R885Pfs*19	21	Frameshift
N	ClinVar	TSC1	TSC1:c.2656A>T	NM_000368.4	c.2656A>T	p.K886*	21	Stop-gained
N	LOVD	TSC1	TSC1:c.2657_2658del	NM_000368.4	c.2657_2658del	p.K886Rfs*17	21	Frameshift
N	LOVD	TSC1	TSC1:c.2658del	NM_000368.4	c.2658del	p.E887Sfs*2	21	Frameshift
N	HGMD	TSC1	TSC1:c.2663delT	NM_000368.4	c.2663del	p.L888Qfs*43	21	Frameshift
N	LOVD	TSC1	TSC1:c.2665dup	NM_000368.4	c.2665dup	p.E889Gfs*15	21	Frameshift
N	ClinVar	TSC1	TSC1:c.2665G>T	NM_000368.4	c.2665G>T	p.E889*	21	Stop-gained
N	LOVD	TSC1	TSC1:c.2666_2682del	NM_000368.4	c.2666_2682del17	p.E889Gfs*9	21	Frameshift
N	HGMD	TSC1	TSC1:c.2668A>T	NM_000368.4	c.2668A>T	p.K890*	21	Stop-gained
N	ClinVar	TSC1	TSC1:c.2671_2672dup	NM_000368.4	c.2671_2672dup	p.N891Kfs*41	21	Frameshift
N	HGMD	TSC1	TSC1:c.2671_2674delAACA	NM_000368.4	c.2671_2674del	p.N891Efs*39	21	Frameshift
N	HGMD	TSC1	TSC1:c.2672delA	NM_000368.4	c.2672del	p.N891Tfs*40	21	Frameshift
N	HGMD	TSC1	TSC1:c.2672dupA	NM_000368.4	c.2672dup	p.N891Kfs*13	21	Frameshift
N	LOVD	TSC1	TSC1:c.2673del	NM_000368.4	c.2673del	p.N891Kfs*40	21	Frameshift
N	ClinVar	TSC1	TSC1:c.2674A>T	NM_000368.4	c.2674A>T	p.R892*	21	Stop-gained
N	ClinVar	TSC1	TSC1:c.2674del	NM_000368.4	c.2674del	p.R892Efs*39	21	Frameshift
N	HGMD	TSC1	TSC1:c.2675_2676delGA	NM_000368.4	c.2675_2676del	p.R892Kfs*11	21	Frameshift
N	HGMD	TSC1	TSC1:c.2679_2683delCCATG	NM_000368.4	c.2679_2683del	p.H894Sfs*8	21	Frameshift
N	ClinVar	TSC1	TSC1:c.2680del	NM_000368.4	c.2680del	p.H894Mfs*37	21	Frameshift
N	HGMD	TSC1	TSC1:c.2681_2682delAT	NM_000368.4	c.2681_2682del	p.H894Rfs*9	21	Frameshift
N	LOVD	TSC1	TSC1:c.2681del	NM_000368.4	c.2681del	p.H894Lfs*37	21	Frameshift
N	ClinVar	TSC1	TSC1:c.2681dup	NM_000368.4	c.2681dup	p.H894Qfs*10	21	Frameshift
N	LOVD	TSC1	TSC1:c.2687_2688dup	NM_000368.4	c.2687_2688dup	p.Q897Sfs*35	21	Frameshift
N	LOVD	TSC1	TSC1:c.2689_2690insTTCTC	NM_000368.4	c.2689_2690insTTCTC	p.Q897Lfs*36	21	Frameshift
N	HGMD	TSC1	TSC1:c.2689C>T	NM_000368.4	c.2689C>T	p.Q897*	21	Stop-gained
N	HGMD	TSC1	TSC1:c.2690delA	NM_000368.4	c.2690del	p.Q897Rfs*34	21	Frameshift
N	HGMD	TSC1	TSC1:c.2692C>T	NM_000368.4	c.2692C>T	p.Q898*	21	Stop-gained
N	LOVD	TSC1	TSC1:c.2694del	NM_000368.4	c.2694del	p.T899Lfs*32	21	Frameshift
N	HGMD	TSC1	TSC1:c.2698_2699delCA	NM_000368.4	c.2698_2699del	p.Q900Efs*3	21	Frameshift
N	HGMD	TSC1	TSC1:c.2698C>T	NM_000368.4	c.2698C>T	p.Q900*	21	Stop-gained
N	ClinVar	TSC1	TSC1:c.2699_2700insAA	NM_000368.4	c.2699_2700insAA	p.L902Gfs*30	21	Frameshift
N	LOVD	TSC1	TSC1:c.2699del	NM_000368.4	c.2699del	p.Q900Rfs*31	21	Frameshift
N	LOVD	TSC1	TSC1:c.2699dup	NM_000368.4	c.2699dup	p.R901Efs*3	21	Frameshift
N	HGMD	TSC1	TSC1:c.2701_2702delAG	NM_000368.4	c.2701_2702del	p.R901Afs*2	21	Frameshift
N	LOVD	TSC1	TSC1:c.2703_2707delinsT	NM_000368.4	c.2704_2707delinsT	p.R901Sfs*29	21	Frameshift
N	LOVD	TSC1	TSC1:c.2712del	NM_000368.4	c.2712del	p.S905Pfs*26	21	Frameshift
N	ClinVar	TSC1	TSC1:c.2715_2716dup	NM_000368.4	c.2715_2716dup	p.Q906Pfs*26	21	Frameshift
N	HGMD	TSC1	TSC1:c.2716C>T	NM_000368.4	c.2716C>T	p.Q906*	21	Stop-gained
N	HGMD	TSC1	TSC1:c.2721delA	NM_000368.4	c.2721del	p.K907Nfs*24	21	Frameshift
N	LOVD	TSC1	TSC1:c.2731G>T	NM_000368.4	c.2731G>T	p.E911*	21	Stop-gained
N	LOVD	TSC1	TSC1:c.2735del	NM_000368.4	c.2735del	p.L912Rfs*19	21	Frameshift
N	ClinVar	TSC1	TSC1:c.2743_2747del	NM_000368.4	c.2743_2747del	p.H915Gfs*33	21	Frameshift
N	ClinVar	TSC1	TSC1:c.2744dup	NM_000368.4	c.2744dup	p.H915Qfs*35	21	Frameshift
N	LOVD	TSC1	TSC1:c.2754del	NM_000368.4	c.2754del	p.D920Tfs*11	21	Frameshift
N	LOVD	TSC1	TSC1:c.2767_2768dup	NM_000368.4	c.2767_2768dup	p.L924Ffs*8	21	Frameshift
N	HGMD	TSC1	TSC1:c.2768_2769insC	NM_000368.4	c.2768_2769insC	p.L924Ffs*26	21	Frameshift
N	ClinVar	TSC1	TSC1:c.2771_2772insTTTTTATTTTTTATTTTTTTTTTTTTTATTTTTTTTTTAAAGGTAACATTCATCAGTAGCGCAGGTTGTTTTTGTATTGGGGGGTAAATCCTCAAGTCAAGCTCGACAGAANNNNNNNNNNTCTCGCTCTCGTGTCCTCGGTAGACGCCGTGTTGGGCCTCCCACAGTGCTGGGATTACTGGCGTGCGCCAGCGCGCCCGGCCGAAAGACCACCTTCTTTT	NM_000368.4	c.2771_2772insTTTTTATTTTTTATTTTTTTTTTTTTTATTTTTTTTTTAAAGGTAACATTCATCAGTAGCGCAGGTTGTTTTTGTATTGGGGGGTAAATCCTCAAGTCAAGCTCGACAGAANNNNNNNNNNTCTCGCTCTCGTGTCCTCGGTAGACGCCGTGTTGGGCCTCCCACAGTGCTGGGATTACTGGCGTGCGCCAGCGCGCCCGGCCGAAAGACCACCTTCTTTT	p.L924Ffs*14	21	Frameshift
N	ClinVar	TSC1	TSC1:c.2771del	NM_000368.4	c.2771del	p.L924Wfs*7	21	Frameshift
N	LOVD	TSC1	TSC1:c.2771dup	NM_000368.4	c.2771dup	p.L924Ffs*26	21	Frameshift
N	HGMD	TSC1	TSC1:c.2773G>T	NM_000368.4	c.2773G>T	p.E925*	21	Stop-gained
N	HGMD	TSC1	TSC1:c.2776C>T	NM_000368.4	c.2776C>T	p.Q926*	21	Stop-gained
N	LOVD	TSC1	TSC1:c.2781_2784del	NM_000368.4	c.2781_2784del	p.K927Nfs*3	21	Frameshift
N	HGMD	TSC1	TSC1:c.2786_2787delAT	NM_000368.4	c.2786_2787del	p.Y929Sfs*20	21	Frameshift
Y	HGMD	TSC1	TSC1:c.2806C>T	NM_000368.4	c.2806C>T	p.Q936*	21	Stop-gained
N	HGMD	TSC1	TSC1:c.2813_2813+4delGGTAA	NM_000368.4	c.2813_2813+4del	/	21	Splicing
N	LOVD	TSC1	TSC1:c.2813+1G>A	NM_000368.4	c.2813+1G>A	/	21	Splicing
N	ClinVar	TSC1	TSC1:c.2813+1G>C	NM_000368.4	c.2813+1G>C	/	21	Splicing
N	HGMD	TSC1	TSC1:c.2813+2T>C	NM_000368.4	c.2813+2T>C	/	21	Splicing
N	ClinVar	TSC1	TSC1:c.2813+2T>G	NM_000368.4	c.2813+2T>G	/	21	Splicing
N	ClinVar	TSC1	TSC1:c.2814-1G>A	NM_000368.4	c.2814-1G>A	/	22	Splicing
N	ClinVar	TSC1	TSC1:c.2814-2A>G	NM_000368.4	c.2814-2A>G	/	22	Splicing
N	HGMD	TSC1	TSC1:c.2818C>T	NM_000368.4	c.2818C>T	p.Q940*	22	Stop-gained
N	ClinVar	TSC1	TSC1:c.2824C>T	NM_000368.4	c.2824C>T	p.Q942*	22	Stop-gained
N	LOVD	TSC1	TSC1:c.2825_2826del	NM_000368.4	c.2825_2826del	p.Q942Rfs*7	22	Frameshift
N	LOVD	TSC1	TSC1:c.2830_2831insGCCTG	NM_000368.4	c.2830_2831insGCCTG	p.A944Gfs*13	22	Frameshift
N	HGMD	TSC1	TSC1:c.2839delA	NM_000368.4	c.2839del	p.R947Gfs*8	22	Frameshift
N	LOVD	TSC1	TSC1:c.2841del	NM_000368.4	c.2841del	p.R947Sfs*8	22	Frameshift
N	HGMD	TSC1	TSC1:c.2851C>T	NM_000368.4	c.2851C>T	p.Q951*	22	Stop-gained
N	LOVD	TSC1	TSC1:c.2857del	NM_000368.4	c.2857del	p.R953Gfs*2	22	Frameshift
N	ClinVar	TSC1	TSC1:c.2866C>T	NM_000368.4	c.2866C>T	p.Q956*	22	Stop-gained
N	ClinVar	TSC1	TSC1:c.2913del	NM_000368.4	c.2913del	p.D972Mfs*4	22	Frameshift
N	LOVD	TSC1	TSC1:c.2977_3492del	NM_000368.4	c.2977_3492del516	/	23	Splicing
N	HGMD	TSC1	TSC1:c.3158_3159dupAC	NM_000368.4	c.3158_3159dup	p.Q1054Tfs*38	23	Frameshift
N	HGMD	TSC1	TSC1:c.3422delC	NM_000368.4	c.3422del	p.S1141Ffs*93	23	Frameshift
N	HGMD	TSC2	TSC2:c.-30+1G>C	NM_000548.5	c.-30+1G>C	/	1	Splicing
N	HGMD	TSC2	TSC2:c.100A>T	NM_000548.3	c.100A>T	p.K34*	2	Stop-gained
N	HGMD	TSC2	TSC2:c.101G>A	NM_002528.7	c.101G>A	p.R34K	2	Missense
N	LOVD	TSC2	TSC2:c.103C>T	NM_000548.3	c.103C>T	p.Q35*	2	Stop-gained
N	ClinVar	TSC2	TSC2:c.104_108dup	NM_000548.3	c.104_108dup	p.E37Rfs*11	2	Frameshift
N	ClinVar	TSC2	TSC2:c.105_106del	NM_000548.3	c.105_106del	p.Q35Hfs*31	2	Frameshift
N	ClinVar	TSC2	TSC2:c.107_108insCTGGTAAAC	NM_000548.3	c.107_108insCTGGTAAAC	p.E37Wfs*2	2	Frameshift
N	LOVD	TSC2	TSC2:c.107_110del	NM_000548.3	c.107_110del	p.T36Sfs*9	2	Frameshift
N	HGMD	TSC2	TSC2:c.109dupG	NM_000548.3	c.109dup	p.E37Gfs*30	2	Frameshift
N	ClinVar	TSC2	TSC2:c.109G>T	NM_000548.3	c.109G>T	p.E37*	2	Stop-gained
N	ClinVar	TSC2	TSC2:c.113_114dup	NM_000548.3	c.113_114dup	p.I39Lfs*8	2	Frameshift
N	ClinVar	TSC2	TSC2:c.114_115insC	NM_000548.3	c.114_115insC	p.I39Hfs*28	2	Frameshift
N	HGMD	TSC2	TSC2:c.114delT	NM_000548.3	c.114del	p.F38Lfs*8	2	Frameshift
N	LOVD	TSC2	TSC2:c.114dup	NM_000548.3	c.114dup	p.I39Yfs*28	2	Frameshift
N	HGMD	TSC2	TSC2:c.115_119delATCAT	NM_000548.3	c.115_119del	p.I39Hfs*26	2	Frameshift
N	HGMD	TSC2	TSC2:c.115+1G>A	NM_002528.7	c.115+1G>A	/	2	Splicing
N	HGMD	TSC2	TSC2:c.115delA	NM_000548.3	c.115del	p.I39Sfs*7	2	Frameshift
N	LOVD	TSC2	TSC2:c.116_122del	NM_000548.3	c.116_122del	p.I39Tfs*5	2	Frameshift
N	ClinVar	TSC2	TSC2:c.116_123dup	NM_000548.3	c.116_123dup	p.A42Sfs*7	2	Frameshift
N	ClinVar	TSC2	TSC2:c.11dup	NM_000548.3	c.11dup	p.T5Nfs*12	2	Frameshift
N	ClinVar	TSC2	TSC2:c.120del	NM_000548.3	c.120del	p.T41Pfs*5	2	Frameshift
N	LOVD	TSC2	TSC2:c.121_125del	NM_000548.3	c.121_125del	p.T41Gfs*24	2	Frameshift
N	HGMD	TSC2	TSC2:c.123delC	NM_000548.3	c.123del	p.A42Rfs*4	2	Frameshift
N	ClinVar	TSC2	TSC2:c.131_132del	NM_000548.3	c.131_132del	p.I44Tfs*22	2	Frameshift
N	ClinVar	TSC2	TSC2:c.132dup	NM_000548.3	c.132_132dup	p.L45Tfs*22	2	Frameshift
Y	HGMD	TSC2	TSC2:c.133_136delCTGA	NM_000548.3	c.133_136del	p.L45Efs*3	2	Frameshift
N	LOVD	TSC2	TSC2:c.134_137del	NM_000548.3	c.134_137del	p.L45Qfs*3	2	Frameshift
N	ClinVar	TSC2	TSC2:c.134_138+1delinsC	NM_000548.3	c.134_138+1delinsC	/	2	Splicing
N	ClinVar	TSC2	TSC2:c.136_138+1del	NM_000548.3	c.136_138+1del	/	2	Splicing
N	HGMD	TSC2	TSC2:c.136A>T	NM_000548.3	c.136A>T	p.R46*	2	Missense
Y	HGMD	TSC2	TSC2:c.138_138+1delAG	NM_000548.3	c.138_138+1del	/	2	Splicing
N	HGMD	TSC2	TSC2:c.138+1G>A	NM_000548.3	c.138+1G>A	/	2	Splicing
N	LOVD	TSC2	TSC2:c.138+1G>C	NM_000548.3	c.138+1G>C	/	2	Splicing
N	LOVD	TSC2	TSC2:c.138+2_138+3del	NM_000548.3	c.138+2_138+3del	/	2	Splicing
N	HGMD	TSC2	TSC2:c.138+2T>A	NM_000548.3	c.138+2T>A	/	2	Splicing
N	HGMD	TSC2	TSC2:c.138+2T>C	NM_000548.3	c.138+2T>C	/	2	Splicing
N	LOVD	TSC2	TSC2:c.138+2T>G	NM_000548.3	c.138+2T>G	/	2	Splicing
N	ClinVar	TSC2	TSC2:c.13del	NM_000548.3	c.13del	p.T5Qfs*7	2	Frameshift
N	ClinVar	TSC2	TSC2:c.16dup	NM_000548.3	c.16dup	p.S6Kfs*11	2	Frameshift
N	HGMD	TSC2	TSC2:c.19A>T	NM_000548.3	c.19A>T	p.K7*	2	Stop-gained
N	ClinVar	TSC2	TSC2:c.20_21del	NM_000548.3	c.20_21del	p.K7Rfs*9	2	Frameshift
N	ClinVar	TSC2	TSC2:c.21del	NM_000548.3	c.21del	p.D8Ifs*4	2	Frameshift
N	ClinVar	TSC2	TSC2:c.22del	NM_000548.3	c.22del	p.D8Ifs*4	2	Frameshift
N	LOVD	TSC2	TSC2:c.26C>A	NM_000548.3	c.26C>A	p.S9*	2	Stop-gained
N	ClinVar	TSC2	TSC2:c.26C>G	NM_000548.3	c.26C>G	p.S9*	2	Stop-gained
N	HGMD	TSC2	TSC2:c.31C>T	NM_002528.7	c.31C>T	p.R11W	2	Missense
N	ClinVar	TSC2	TSC2:c.32del	NM_000548.3	c.32del	p.L11*fs*1	2	Frameshift
N	HGMD	TSC2	TSC2:c.34A>T	NM_000548.3	c.34A>T	p.K12*	2	Stop-gained
N	LOVD	TSC2	TSC2:c.39_40dup	NM_000548.3	c.39_40dup	p.K14Rfs*33	2	Frameshift
N	HGMD	TSC2	TSC2:c.3G>A	NM_000548.3	c.3G>A	p.M1I	2	Missense
N	ClinVar	TSC2	TSC2:c.3G>T	NM_000548.3	c.3G>T	p.M1I	2	Missense
N	HGMD	TSC2	TSC2:c.40_59delAGCCTGGGACCCGGGGCTGG	NM_002528.7	c.40_59del	p.Ser14Alafs*5	2	Frameshift
N	ClinVar	TSC2	TSC2:c.41del	NM_000548.3	c.41del	p.K14Sfs*32	2	Frameshift
Y	HGMD	TSC2	TSC2:c.45_51delTAAGATT	NM_000548.3	c.45_51del	p.K16Cfs*28	2	Frameshift
N	HGMD	TSC2	TSC2:c.45delT	NM_000548.3	c.45del	p.F15Lfs*31	2	Frameshift
N	HGMD	TSC2	TSC2:c.45dupT	NM_000548.3	c.45dup	p.K16*fs*1	2	Frameshift
N	HGMD	TSC2	TSC2:c.4delG	NM_000548.3	c.4del	p.A2Pfs*10	2	Frameshift
N	ClinVar	TSC2	TSC2:c.51dup	NM_000548.3	c.51dup	p.L18Sfs*17	2	Frameshift
N	HGMD	TSC2	TSC2:c.62dupT	NM_000548.3	c.62dup	p.T23Nfs*12	2	Frameshift
N	HGMD	TSC2	TSC2:c.64G>T	NM_000548.3	c.64G>T	p.G22*	2	Stop-gained
N	ClinVar	TSC2	TSC2:c.87_105del	NM_000548.3	c.87_105del19	p.S30Rfs*10	2	Frameshift
N	ClinVar	TSC2	TSC2:c.96_106del	NM_000548.3	c.96_106del11	p.E32Dfs*31	2	Frameshift
N	LOVD	TSC2	TSC2:c.139_140del	NM_000548.3	c.139_140del	p.E47Tfs*19	3	Frameshift
N	LOVD	TSC2	TSC2:c.139_225del	NM_000548.3	c.140_225+1del87	/	3	Splicing
N	ClinVar	TSC2	TSC2:c.139-1G>A	NM_000548.3	c.139-1G>A	/	3	Splicing
N	LOVD	TSC2	TSC2:c.139-1G>T	NM_000548.3	c.139-1G>T	/	3	Splicing
N	LOVD	TSC2	TSC2:c.139-2A>C	NM_000548.3	c.139-2A>C	/	3	Splicing
N	HGMD	TSC2	TSC2:c.139-2A>G	NM_000548.3	c.139-2A>G	/	3	Splicing
N	HGMD	TSC2	TSC2:c.139-2A>T	NM_000548.3	c.139-2A>T	/	3	Splicing
N	ClinVar	TSC2	TSC2:c.139G>T	NM_000548.3	c.139G>T	p.E47*	3	Stop-gained
N	LOVD	TSC2	TSC2:c.151G>T	NM_000548.3	c.151G>T	p.E51*	3	Stop-gained
N	LOVD	TSC2	TSC2:c.153del	NM_000548.3	c.153del	p.E51Dfs*10	3	Frameshift
N	ClinVar	TSC2	TSC2:c.160_161delinsG	NM_000548.3	c.160_161delinsG	p.L54Afs*7	3	Frameshift
N	HGMD	TSC2	TSC2:c.169delC	NM_000548.3	c.169del	p.R57Afs*4	3	Frameshift
N	LOVD	TSC2	TSC2:c.171del	NM_000548.3	c.171del	p.I58Sfs*3	3	Frameshift
N	LOVD	TSC2	TSC2:c.177_180dup	NM_000548.3	c.177_180dup	p.I61Dfs*7	3	Frameshift
N	LOVD	TSC2	TSC2:c.177del	NM_000548.3	c.177del	p.M60*fs*1	3	Frameshift
N	HGMD	TSC2	TSC2:c.187C>T	NM_000548.3	c.187C>T	p.Q63*	3	Stop-gained
N	HGMD	TSC2	TSC2:c.187delC	NM_000548.3	c.187del	p.Q63Rfs*43	3	Frameshift
N	LOVD	TSC2	TSC2:c.193del	NM_000548.3	c.193del	p.C65Vfs*41	3	Frameshift
N	HGMD	TSC2	TSC2:c.196G>T	NM_000548.3	c.196G>T	p.E66*	3	Stop-gained
N	HGMD	TSC2	TSC2:c.205A>T	NM_000548.3	c.205A>T	p.K69*	3	Stop-gained
N	LOVD	TSC2	TSC2:c.208_209delinsT	NM_000548.3	c.208_209delinsT	p.T70Sfs*36	3	Frameshift
N	ClinVar	TSC2	TSC2:c.208del	NM_000548.3	c.208del	p.T70Pfs*36	3	Frameshift
N	HGMD	TSC2	TSC2:c.208dupA	NM_000548.3	c.208dup	p.T70Nfs*5	3	Frameshift
N	HGMD	TSC2	TSC2:c.219delT	NM_000548.3	c.219del	p.F73Lfs*33	3	Frameshift
N	HGMD	TSC2	TSC2:c.220G>T	NM_000548.3	c.220G>T	p.E74*	3	Stop-gained
N	HGMD	TSC2	TSC2:c.223G>T	NM_000548.3	c.223G>T	p.E75*	3	Stop-gained
N	LOVD	TSC2	TSC2:c.224_225dup	NM_000548.3	c.224_225dup	p.H76Sfs*31	3	Frameshift
N	ClinVar	TSC2	TSC2:c.225+1G>A	NM_000548.3	c.225+1G>A	/	3	Splicing
N	LOVD	TSC2	TSC2:c.225+1G>T	NM_000548.3	c.225+1G>T	/	3	Splicing
N	HGMD	TSC2	TSC2:c.225+2T>A	NM_000548.3	c.225+2T>A	/	3	Splicing
N	HGMD	TSC2	TSC2:c.225+2T>C	NM_000548.3	c.225+2T>C	/	3	Splicing
N	ClinVar	TSC2	TSC2:c.225+2T>G	NM_000548.3	c.225+2T>G	/	3	Splicing
N	ClinVar	TSC2	TSC2:c.226_228delinsTAA	NM_000548.3	c.226_228delinsTAA	p.H76Sfs*31	4	Frameshift
N	LOVD	TSC2	TSC2:c.226_336del	NM_000548.3	c.226_336del111	p.H76_Q112del	4	Frameshift
N	LOVD	TSC2	TSC2:c.226-1G>A	NM_000548.3	c.226-1G>A	/	4	Splicing
N	LOVD	TSC2	TSC2:c.226-2A>C	NM_000548.3	c.226-2A>C	/	4	Splicing
N	HGMD	TSC2	TSC2:c.226-2A>G	NM_000548.3	c.226-2A>G	/	4	Splicing
N	LOVD	TSC2	TSC2:c.226-4_226-1del	NM_000548.3	c.226-4_226-1del	/	4	Splicing
N	LOVD	TSC2	TSC2:c.239_249dup	NM_000548.3	c.239_249dup	p.A84Hfs*26	4	Frameshift
N	LOVD	TSC2	TSC2:c.242T>C	NM_000548.3	c.242T>C	p.L81P	4	Missense
N	ClinVar	TSC2	TSC2:c.245G>A	NM_000548.3	c.245G>A	p.W82*	4	Stop-gained
N	HGMD	TSC2	TSC2:c.246G>A	NM_000548.3	c.246G>A	p.W82*	4	Stop-gained
N	ClinVar	TSC2	TSC2:c.248del	NM_000548.3	c.248del	p.K83Rfs*23	4	Frameshift
N	ClinVar	TSC2	TSC2:c.252_304del	NM_000548.3	c.252_304del53	p.V85Gfs*23	4	Frameshift
N	HGMD	TSC2	TSC2:c.258_283del26	NM_000548.3	c.258_283del26	p.D87Gfs*30	4	Frameshift
N	HGMD	TSC2	TSC2:c.266T>A	NM_000548.3	c.266T>A	p.L89*	4	Stop-gained
N	ClinVar	TSC2	TSC2:c.267_268delinsTT	NM_000548.3	c.267_268delinsTT	p.L89_Q90delinsFTer	4	Frameshift
Y	HGMD	TSC2	TSC2:c.268C>T	NM_000548.3	c.268C>T	p.Q90*	4	Stop-gained
N	LOVD	TSC2	TSC2:c.269_272del	NM_000548.3	c.269_272del	p.Q90Rfs*15	4	Frameshift
N	LOVD	TSC2	TSC2:c.274del	NM_000548.3	c.274del	p.E92Sfs*14	4	Frameshift
N	LOVD	TSC2	TSC2:c.274G>T	NM_000548.3	c.274G>T	p.E92*	4	Stop-gained
N	HGMD	TSC2	TSC2:c.277_301del25	NM_000548.3	c.277_301del25	p.R93Cfs*5	4	Frameshift
N	HGMD	TSC2	TSC2:c.279dupG	NM_000548.3	c.279dup	p.P94Afs*32	4	Frameshift
N	LOVD	TSC2	TSC2:c.281del	NM_000548.3	c.281del	p.P94Rfs*12	4	Frameshift
N	LOVD	TSC2	TSC2:c.282del	NM_000548.3	c.282del	p.L95Wfs*11	4	Frameshift
N	LOVD	TSC2	TSC2:c.292_299delinsAGCACG	NM_000548.3	c.297_299delinsAGCACG	p.H99_A100delinsQAR	4	Frameshift
N	HGMD	TSC2	TSC2:c.292delC	NM_000548.3	c.292del	p.R98Gfs*8	4	Frameshift
N	ClinVar	TSC2	TSC2:c.294dup	NM_000548.3	c.294dup	p.H99Afs*27	4	Frameshift
N	LOVD	TSC2	TSC2:c.297del	NM_000548.3	c.297del	p.H99Qfs*7	4	Frameshift
N	HGMD	TSC2	TSC2:c.299_300dupCG	NM_000548.3	c.299_300dup	p.V101Rfs*6	4	Frameshift
N	LOVD	TSC2	TSC2:c.299del	NM_000548.3	c.299del	p.A100Gfs*6	4	Frameshift
N	ClinVar	TSC2	TSC2:c.301_303dup	NM_000548.3	c.301_303dup	p.V101dupV	4	Frameshift
N	ClinVar	TSC2	TSC2:c.311T>C	NM_000548.3	c.311T>C	p.L104P	4	Missense
N	HGMD	TSC2	TSC2:c.312_315dupGCTG	NM_000548.3	c.312_315dup	p.K106Afs*21	4	Frameshift
N	LOVD	TSC2	TSC2:c.314T>C	NM_000548.3	c.314T>C	p.L105P	4	Missense
N	ClinVar	TSC2	TSC2:c.322dup	NM_000548.3	c.322dup	p.I108Nfs*18	4	Frameshift
N	ClinVar	TSC2	TSC2:c.328C>T	NM_000548.3	c.328C>T	p.Q110*	4	Stop-gained
N	ClinVar	TSC2	TSC2:c.329del	NM_000548.3	c.329del	p.Q110Rfs*72	4	Frameshift
N	HGMD	TSC2	TSC2:c.330delGinsAT	NM_000548.3	c.330delinsAT	p.G111Wfs*15	4	Frameshift
N	HGMD	TSC2	TSC2:c.334C>T	NM_000548.3	c.334C>T	p.Q112*	4	Stop-gained
N	ClinVar	TSC2	TSC2:c.335_336+14del	NM_000548.3	c.335_336+14del16	/	4	Splicing
N	HGMD	TSC2	TSC2:c.336_336+15delGGTAAGGCCCAGGGCG	NM_000548.3	c.336_336+15del16	/	4	Splicing
N	HGMD	TSC2	TSC2:c.336+1_336+2dupGT	NM_000548.3	c.336+1_336+2dup	/	4	Splicing
N	LOVD	TSC2	TSC2:c.336+1del	NM_000548.3	c.336+1del	/	4	Splicing
N	HGMD	TSC2	TSC2:c.336+1G>A	NM_000548.3	c.336+1G>A	/	4	Splicing
N	ClinVar	TSC2	TSC2:c.336+1G>C	NM_000548.3	c.336+1G>C	/	4	Splicing
N	ClinVar	TSC2	TSC2:c.336+1G>T	NM_000548.3	c.336+1G>T	/	4	Splicing
N	HGMD	TSC2	TSC2:c.336+2T>G	NM_000548.3	c.336+2T>G	/	4	Splicing
N	ClinVar	TSC2	TSC2:c.336G>A	NM_000548.3	c.336G>A	p.Q112Q	4	Missense
N	HGMD	TSC2	TSC2:c.337-1G>A	NM_000548.3	c.337-1G>A	/	5	Splicing
N	LOVD	TSC2	TSC2:c.337-1G>C	NM_000548.3	c.337-1G>C	/	5	Splicing
N	HGMD	TSC2	TSC2:c.337-1G>T	NM_000548.3	c.337-1G>T	/	5	Splicing
N	ClinVar	TSC2	TSC2:c.337-2A>C	NM_000548.3	c.337-2A>C	/	5	Splicing
N	HGMD	TSC2	TSC2:c.337-2A>G	NM_000548.3	c.337-2A>G	/	5	Splicing
N	LOVD	TSC2	TSC2:c.337-2A>T	NM_000548.3	c.337-2A>T	/	5	Splicing
N	LOVD	TSC2	TSC2:c.338_481del	NM_000548.3	c.339_481+1del144	/	5	Splicing
N	HGMD	TSC2	TSC2:c.339delC	NM_000548.3	c.339del	p.E114Sfs*68	5	Frameshift
N	ClinVar	TSC2	TSC2:c.340G>T	NM_000548.3	c.340G>T	p.E114*	5	Stop-gained
N	ClinVar	TSC2	TSC2:c.347del	NM_000548.3	c.347del	p.L116Wfs*66	5	Frameshift
N	ClinVar	TSC2	TSC2:c.352del	NM_000548.3	c.352del	p.V118Sfs*64	5	Frameshift
N	HGMD	TSC2	TSC2:c.352dupG	NM_000548.3	c.352dup	p.V118Gfs*8	5	Frameshift
N	LOVD	TSC2	TSC2:c.355del	NM_000548.3	c.355del	p.L119Sfs*63	5	Frameshift
N	HGMD	TSC2	TSC2:c.357delC	NM_000548.3	c.357del	p.R120Efs*62	5	Frameshift
N	ClinVar	TSC2	TSC2:c.358A>T	NM_000548.3	c.358A>T	p.R120*	5	Stop-gained
N	ClinVar	TSC2	TSC2:c.360_361del	NM_000548.3	c.360_361del	p.R120Sfs*5	5	Frameshift
Y	HGMD	TSC2	TSC2:c.364delC	NM_000548.3	c.364del	p.L122Sfs*60	5	Frameshift
N	ClinVar	TSC2	TSC2:c.372_373insTTTTTTTTTTTTTTTTTTTTNNNNNNNNNNCTGACCTCGTGATCCGCCCGCCTCGGCCTCCCACAGTGCTGGGATTACAGGCGTGAGCCACCGCGCCCGGCCTAGAGCCCTCTTCTTT	NM_000548.5	c.372_373insTTTTTTTTTTTTTTTTTTTTNNNNNNNNNNCTGACCTCGTGATCCGCCCGCCTCGGCCTCCCACAGTGCTGGGATTACAGGCGTGAGCCACCGCGCCCGGCCTAGAGCCCTCTTCTTT	p.Lys125delinsPhePhePhePhePhePheXaaXaaXaaXaaLeuThrSerTer	5	Frameshift
N	HGMD	TSC2	TSC2:c.372dupT	NM_000548.3	c.372dup	p.K125*fs*1	5	Frameshift
N	LOVD	TSC2	TSC2:c.374del	NM_000548.3	c.374del	p.K125Rfs*57	5	Frameshift
N	HGMD	TSC2	TSC2:c.385delG	NM_000548.3	c.385del	p.D129Ifs*53	5	Frameshift
N	HGMD	TSC2	TSC2:c.386_389dupATTA	NM_000548.3	c.386_389dup	p.Y130*fs*1	5	Frameshift
N	HGMD	TSC2	TSC2:c.388delT	NM_000548.3	c.388del	p.Y130Tfs*52	5	Frameshift
N	LOVD	TSC2	TSC2:c.390C>G	NM_000548.3	c.390C>G	p.Y130*	5	Stop-gained
N	LOVD	TSC2	TSC2:c.395_396del	NM_000548.3	c.395_396del	p.S132*fs*1	5	Frameshift
N	LOVD	TSC2	TSC2:c.398del	NM_000548.3	c.398del	p.N133Tfs*49	5	Frameshift
N	ClinVar	TSC2	TSC2:c.400G>T	NM_000548.3	c.400G>T	p.E134*	5	Stop-gained
N	HGMD	TSC2	TSC2:c.403dupG	NM_000548.3	c.403dup	p.D135Gfs*28	5	Frameshift
N	HGMD	TSC2	TSC2:c.404_407dupACCT	NM_000548.3	c.404_407dup	p.H137Pfs*27	5	Frameshift
N	ClinVar	TSC2	TSC2:c.412G>T	NM_000548.3	c.412G>T	p.E138*	5	Stop-gained
N	HGMD	TSC2	TSC2:c.415delA	NM_000548.3	c.415del	p.R139Gfs*43	5	Frameshift
N	LOVD	TSC2	TSC2:c.421del	NM_000548.3	c.421del	p.E141Rfs*41	5	Frameshift
N	ClinVar	TSC2	TSC2:c.421G>T	NM_000548.3	c.421G>T	p.E141*	5	Stop-gained
N	ClinVar	TSC2	TSC2:c.428del	NM_000548.3	c.428del	p.F143Sfs*39	5	Frameshift
N	LOVD	TSC2	TSC2:c.435_436delinsT	NM_000548.3	c.435_436delinsT	p.L146Sfs*36	5	Frameshift
N	LOVD	TSC2	TSC2:c.435_436insTGA	NM_000548.3	c.435_436insTGA	p.L146*fs*1	5	Frameshift
N	HGMD	TSC2	TSC2:c.437T>G	NM_000548.3	c.437T>G	p.L146R	5	Missense
N	HGMD	TSC2	TSC2:c.439A>G	NM_000548.3	c.439A>G	p.T147A	5	Missense
N	HGMD	TSC2	TSC2:c.440_441delCA	NM_000548.3	c.440_441del	p.T147Rfs*15	5	Frameshift
N	HGMD	TSC2	TSC2:c.440C>A	NM_000548.3	c.440C>A	p.T147K	5	Missense
N	HGMD	TSC2	TSC2:c.440C>G	NM_000548.3	c.440C>G	p.T147R	5	Missense
N	LOVD	TSC2	TSC2:c.442_445del	NM_000548.3	c.442_445del	p.D148Mfs*33	5	Frameshift
N	LOVD	TSC2	TSC2:c.445_446insT	NM_000548.3	c.445_446insT	p.N149Ifs*14	5	Frameshift
N	HGMD	TSC2	TSC2:c.448G>A	NM_000548.3	c.448G>A	p.G150R	5	Missense
N	LOVD	TSC2	TSC2:c.448G>C	NM_000548.3	c.448G>C	p.G150R	5	Missense
N	HGMD	TSC2	TSC2:c.451A>T	NM_000548.3	c.451A>T	p.R151*	5	Stop-gained
N	LOVD	TSC2	TSC2:c.455_457delinsCC	NM_000548.3	c.455_457delinsCC	p.H152Pfs*30	5	Frameshift
N	LOVD	TSC2	TSC2:c.459del	NM_000548.3	c.459del	p.T154Pfs*28	5	Frameshift
N	HGMD	TSC2	TSC2:c.462delC	NM_000548.3	c.462del	p.Y155Tfs*27	5	Frameshift
N	LOVD	TSC2	TSC2:c.462dup	NM_000548.3	c.462dup	p.Y155Lfs*8	5	Frameshift
N	HGMD	TSC2	TSC2:c.465C>G	NM_000548.3	c.465C>G	p.Y155*	5	Stop-gained
N	HGMD	TSC2	TSC2:c.467_468insAAGTA	NM_000548.3	c.467_468insAAGTA	p.E157Sfs*27	5	Frameshift
N	HGMD	TSC2	TSC2:c.469G>T	NM_000548.3	c.469G>T	p.E157*	5	Stop-gained
N	ClinVar	TSC2	TSC2:c.472G>T	NM_000548.3	c.472G>T	p.E158*	5	Stop-gained
Y	ClinVar	TSC2	TSC2:c.475G>T	NM_000548.3	c.475G>T	p.E159*	5	Stop-gained
N	HGMD	TSC2	TSC2:c.478C>G	NM_000548.3	c.478C>G	p.L160V	5	Missense
N	HGMD	TSC2	TSC2:c.481+1G>A	NM_000548.3	c.481+1G>A	/	5	Splicing
N	HGMD	TSC2	TSC2:c.481+1G>T	NM_000548.3	c.481+1G>T	/	5	Splicing
N	LOVD	TSC2	TSC2:c.481+2del	NM_000548.3	c.481+2del	/	5	Splicing
N	LOVD	TSC2	TSC2:c.482_483del	NM_000548.3	c.482_483del	p.A161Gfs*27	6	Frameshift
N	HGMD	TSC2	TSC2:c.482-1_599+106del225	NM_000548.3	c.482-1_599+106del225	/	6	Splicing
N	ClinVar	TSC2	TSC2:c.482-1G>A	NM_000548.3	c.482-1G>A	/	6	Splicing
N	ClinVar	TSC2	TSC2:c.482-1G>C	NM_000548.3	c.482-1G>C	/	6	Splicing
N	LOVD	TSC2	TSC2:c.482-1G>T	NM_000548.3	c.482-1G>T	/	6	Splicing
N	HGMD	TSC2	TSC2:c.482-2A>C	NM_000548.3	c.482-2A>C	/	6	Splicing
N	LOVD	TSC2	TSC2:c.482-2A>G	NM_000548.3	c.482-2A>G	/	6	Splicing
N	LOVD	TSC2	TSC2:c.483_484insCTGCCGCCGCTTCTCCCCTAGCT	NM_000548.3	c.483_484insCTGCCGCCGCTTCTCCCCTAGCT	p.D162Lfs*7	6	Frameshift
N	LOVD	TSC2	TSC2:c.484_487dup	NM_000548.3	c.484_487dup	p.F163*fs*1	6	Frameshift
N	HGMD	TSC2	TSC2:c.488_489delTT	NM_000548.3	c.488_489del	p.F163Cfs*25	6	Frameshift
N	LOVD	TSC2	TSC2:c.493_496del	NM_000548.3	c.493_496del	p.L165Sfs*16	6	Frameshift
N	HGMD	TSC2	TSC2:c.496C>T	NM_000548.3	c.496C>T	p.Q166*	6	Stop-gained
N	HGMD	TSC2	TSC2:c.500G>A	NM_000548.3	c.500G>A	p.W167*	6	Stop-gained
N	ClinVar	TSC2	TSC2:c.501_508del	NM_000548.3	c.501_508del	p.W167Cfs*19	6	Frameshift
N	HGMD	TSC2	TSC2:c.501G>A	NM_000548.3	c.501G>A	p.W167*	6	Stop-gained
N	HGMD	TSC2	TSC2:c.506delA	NM_000548.3	c.506del	p.D169Vfs*13	6	Frameshift
N	HGMD	TSC2	TSC2:c.509_510insAT	NM_000548.3	c.509_510insAT	p.G171Lfs*12	6	Frameshift
N	ClinVar	TSC2	TSC2:c.515dup	NM_000548.3	c.515dup	p.L172Ffs*17	6	Frameshift
N	HGMD	TSC2	TSC2:c.516_517delGT	NM_000548.3	c.516_517del	p.L172Ffs*16	6	Frameshift
N	LOVD	TSC2	TSC2:c.521C>A	NM_000548.3	c.521C>A	p.S174*	6	Stop-gained
N	LOVD	TSC2	TSC2:c.525del	NM_000548.3	c.525del	p.E175Dfs*7	6	Frameshift
N	LOVD	TSC2	TSC2:c.529_532del	NM_000548.3	c.529_532del	p.L177Wfs*4	6	Frameshift
N	HGMD	TSC2	TSC2:c.529delC	NM_000548.3	c.529del	p.L177Ffs*5	6	Frameshift
N	LOVD	TSC2	TSC2:c.532_546delinsGGTCAAATTCAAGCTA	NM_000548.3	c.533_546delinsGGTCAAATTCAAGCTA	p.L178Rfs*25	6	Frameshift
N	ClinVar	TSC2	TSC2:c.536_537del	NM_000548.3	c.536_537del	p.V179Afs*9	6	Frameshift
N	LOVD	TSC2	TSC2:c.536delinsGA	NM_000548.3	c.536delinsGA	p.V179Gfs*10	6	Frameshift
N	LOVD	TSC2	TSC2:c.538del	NM_000548.3	c.538del	p.L180Wfs*2	6	Frameshift
N	LOVD	TSC2	TSC2:c.539del	NM_000548.3	c.539del	p.L180Rfs*2	6	Frameshift
N	ClinVar	TSC2	TSC2:c.548_553del	NM_000548.3	c.548_553del	p.L183_K185delins*	6	Frameshift
N	HGMD	TSC2	TSC2:c.548T>A	NM_000548.3	c.548T>A	p.L183*	6	Stop-gained
N	HGMD	TSC2	TSC2:c.551T>A	NM_000548.3	c.551T>A	p.V184D	6	Missense
N	LOVD	TSC2	TSC2:c.555del	NM_000548.3	c.555delA	p.K185Nfs*17	6	Frameshift
N	LOVD	TSC2	TSC2:c.565_575del	NM_000548.3	c.565_575del11	p.C189Rfs*42	6	Frameshift
N	LOVD	TSC2	TSC2:c.567_568dup	NM_000548.3	c.567_568dup	p.Y190Ffs*13	6	Frameshift
N	HGMD	TSC2	TSC2:c.567T>A	NM_000548.3	c.567T>A	p.C189*	6	Stop-gained
N	HGMD	TSC2	TSC2:c.569dupA	NM_000548.3	c.569dup	p.Y190*fs*1	6	Frameshift
N	LOVD	TSC2	TSC2:c.570C>A	NM_000548.3	c.570C>A	p.Y190*	6	Stop-gained
N	HGMD	TSC2	TSC2:c.570C>G	NM_000548.3	c.570C>G	p.Y190*	6	Stop-gained
N	HGMD	TSC2	TSC2:c.577G>T	NM_000548.3	c.577G>T	p.E193*	6	Stop-gained
N	ClinVar	TSC2	TSC2:c.581dup	NM_000548.3	c.581dup	p.Y194*fs*1	6	Frameshift
N	HGMD	TSC2	TSC2:c.582C>G	NM_000548.3	c.582C>G	p.Y194*	6	Stop-gained
N	HGMD	TSC2	TSC2:c.583_586dupATCG	NM_000548.3	c.583_586dup	p.A196Dfs*40	6	Frameshift
N	HGMD	TSC2	TSC2:c.589dupA	NM_000548.3	c.589dup	p.R197Kfs*38	6	Frameshift
N	HGMD	TSC2	TSC2:c.591delG	NM_000548.3	c.591del	p.M198Wfs*4	6	Frameshift
N	LOVD	TSC2	TSC2:c.595_596del	NM_000548.3	c.595_596del	p.V199Sfs*35	6	Frameshift
N	LOVD	TSC2	TSC2:c.595_598dup	NM_000548.3	c.595_598dup	p.Q200Rfs*36	6	Frameshift
N	ClinVar	TSC2	TSC2:c.595del	NM_000548.3	c.595del	p.V199Ffs*3	6	Frameshift
N	HGMD	TSC2	TSC2:c.597_598insTCGT	NM_000548.3	c.597_598insTCGT	p.Q200Sfs*36	6	Frameshift
Y	HGMD	TSC2	TSC2:c.598C>T	NM_000548.3	c.598C>T	p.Q200*	6	Stop-gained
N	HGMD	TSC2	TSC2:c.599+1G>A	NM_000548.3	c.599+1G>A	/	6	Splicing
N	LOVD	TSC2	TSC2:c.599+1G>C	NM_000548.3	c.599+1G>C	/	6	Splicing
N	ClinVar	TSC2	TSC2:c.599+2T>A	NM_000548.3	c.599+2T>A	/	6	Splicing
N	ClinVar	TSC2	TSC2:c.599+2T>C	NM_000548.3	c.599+2T>C	/	6	Splicing
N	ClinVar	TSC2	TSC2:c.599+2T>G	NM_000548.3	c.599+2T>G	/	6	Splicing
N	HGMD	TSC2	TSC2:c.600-1G>A	NM_000548.3	c.600-1G>A	/	7	Splicing
N	LOVD	TSC2	TSC2:c.600-1G>C	NM_000548.3	c.600-1G>C	/	7	Splicing
N	ClinVar	TSC2	TSC2:c.600-2A>T	NM_000548.3	c.600-2A>T	/	7	Splicing
N	LOVD	TSC2	TSC2:c.600dup	NM_000548.3	c.600dup	p.M201Dfs*34	7	Frameshift
N	LOVD	TSC2	TSC2:c.601_648del	NM_000548.3	c.601_648del48	/	7	Frameshift
N	HGMD	TSC2	TSC2:c.602delT	NM_000548.3	c.602del	p.M201Rfs*15	7	Frameshift
N	LOVD	TSC2	TSC2:c.606_607del	NM_000548.3	c.606_607del	p.I202Mfs*32	7	Frameshift
N	HGMD	TSC2	TSC2:c.606delC	NM_000548.3	c.606del	p.C203Vfs*13	7	Frameshift
N	LOVD	TSC2	TSC2:c.609_612del	NM_000548.3	c.609_612del	p.L204Cfs*11	7	Frameshift
N	LOVD	TSC2	TSC2:c.609T>A	NM_000548.3	c.609T>A	p.C203*	7	Stop-gained
N	HGMD	TSC2	TSC2:c.610_611delCT	NM_000548.3	c.610_611del	p.L204Afs*30	7	Frameshift
N	HGMD	TSC2	TSC2:c.618C>A	NM_000548.3	c.618C>A	p.C206*	7	Stop-gained
N	ClinVar	TSC2	TSC2:c.618del	NM_000548.3	c.618del	p.C206Wfs*10	7	Frameshift
N	LOVD	TSC2	TSC2:c.623_633del	NM_000548.3	c.623_633del11	p.R208Lfs*23	7	Frameshift
N	LOVD	TSC2	TSC2:c.624del	NM_000548.3	c.624del	p.T209Pfs*7	7	Frameshift
N	HGMD	TSC2	TSC2:c.629_630delCG	NM_000548.3	c.629_630del	p.A210Vfs*24	7	Frameshift
N	LOVD	TSC2	TSC2:c.632_638del	NM_000548.3	c.632_638del	p.S211Wfs*3	7	Frameshift
N	HGMD	TSC2	TSC2:c.633delC	NM_000548.3	c.633del	p.S212Lfs*4	7	Frameshift
N	HGMD	TSC2	TSC2:c.641_648+1delACATAGAGG	NM_000548.3	c.641_648+1del	/	7	Splicing
N	HGMD	TSC2	TSC2:c.644_645delTA	NM_000548.3	c.644_645del	p.I215Rfs*19	7	Frameshift
N	LOVD	TSC2	TSC2:c.644_647dup	NM_000548.3	c.644_647dup	p.E216Dfs*20	7	Frameshift
N	ClinVar	TSC2	TSC2:c.645_648del	NM_000548.3	c.645_648del	p.I215Mfs*44	7	Frameshift
N	HGMD	TSC2	TSC2:c.646G>T	NM_000548.3	c.646G>T	p.E216*	7	Stop-gained
N	HGMD	TSC2	TSC2:c.648+1G>A	NM_000548.3	c.648+1G>A	/	7	Splicing
N	ClinVar	TSC2	TSC2:c.648+1G>C	NM_000548.3	c.648+1G>C	/	7	Splicing
N	HGMD	TSC2	TSC2:c.648+1G>T	NM_000548.3	c.648+1G>T	/	7	Splicing
N	HGMD	TSC2	TSC2:c.648+2T>A	NM_000548.3	c.648+2T>A	/	7	Splicing
N	HGMD	TSC2	TSC2:c.648+2T>G	NM_000548.3	c.648+2T>G	/	7	Splicing
N	SCMC	TSC2	c.600-2A>G	NM_000548.3	c.600-2A>G	/	8	Splicing
N	LOVD	TSC2	TSC2:c.600-63_604del	NM_000548.3	c.600-63_604del68	/	8	Splicing
N	ClinVar	TSC2	TSC2:c.649-1G>A	NM_000548.3	c.649-1G>A	/	8	Splicing
N	ClinVar	TSC2	TSC2:c.649-1G>C	NM_000548.3	c.649-1G>C	/	8	Splicing
N	HGMD	TSC2	TSC2:c.649-2A>G	NM_000548.3	c.649-2A>G	/	8	Splicing
N	LOVD	TSC2	TSC2:c.655del	NM_000548.3	c.655del	p.L219Cfs*41	8	Frameshift
N	HGMD	TSC2	TSC2:c.656T>C	NM_000548.3	c.656T>C	p.L219P	8	Missense
N	LOVD	TSC2	TSC2:c.657del	NM_000548.3	c.657del	p.Q220Rfs*40	8	Frameshift
N	HGMD	TSC2	TSC2:c.658C>T	NM_000548.3	c.658C>T	p.Q220*	8	Stop-gained
N	LOVD	TSC2	TSC2:c.659_664del	NM_000548.3	c.659_664del	p.Q220_V221delQV	8	Frameshift
N	LOVD	TSC2	TSC2:c.665_669dup	NM_000548.3	c.665_669dup	p.A224Wfs*38	8	Frameshift
N	LOVD	TSC2	TSC2:c.665_671del	NM_000548.3	c.665_671del	p.L222Pfs*36	8	Frameshift
N	HGMD	TSC2	TSC2:c.665T>C	NM_000548.3	c.665T>C	p.L222P	8	Missense
N	HGMD	TSC2	TSC2:c.668_676delACGCCGTGG	NM_000548.3	c.668_676del	p.D223_V225delDAV	8	Frameshift
N	HGMD	TSC2	TSC2:c.668dupA	NM_000548.3	c.668dup	p.D223Efs*12	8	Frameshift
N	HGMD	TSC2	TSC2:c.672delC	NM_000548.3	c.672del	p.V225Wfs*35	8	Frameshift
N	HGMD	TSC2	TSC2:c.681delC	NM_000548.3	c.681del	p.Y228Tfs*32	8	Frameshift
N	LOVD	TSC2	TSC2:c.683_716del	NM_000548.3	c.683_716del34	p.Y228Sfs*21	8	Frameshift
N	ClinVar	TSC2	TSC2:c.683dup	NM_000548.3	c.683dup	p.Y228*fs*1	8	Frameshift
N	HGMD	TSC2	TSC2:c.684C>A	NM_000548.3	c.684C>A	p.Y228*	8	Stop-gained
N	LOVD	TSC2	TSC2:c.684del	NM_000548.3	c.684del	p.Y228*fs*1	8	Frameshift
N	ClinVar	TSC2	TSC2:c.690C>A	NM_000548.3	c.690C>A	p.C230*	8	Stop-gained
N	ClinVar	TSC2	TSC2:c.691_692dup	NM_000548.3	c.691_692dup	p.P232Cfs*29	8	Frameshift
N	LOVD	TSC2	TSC2:c.691_695dup	NM_000548.3	c.691_695dup	p.A233Cfs*29	8	Frameshift
N	ClinVar	TSC2	TSC2:c.697del	NM_000548.3	c.697del	p.A233Lfs*27	8	Frameshift
N	HGMD	TSC2	TSC2:c.700G>T	NM_000548.3	c.700G>T	p.E234*	8	Stop-gained
N	HGMD	TSC2	TSC2:c.703_704delAG	NM_000548.3	c.703_704del	p.S235Pfs*102	8	Frameshift
N	HGMD	TSC2	TSC2:c.706dupC	NM_000548.3	c.706dup	p.L236Pfs*102	8	Frameshift
N	HGMD	TSC2	TSC2:c.707dupT	NM_000548.3	c.707dup	p.L238Afs*100	8	Frameshift
N	LOVD	TSC2	TSC2:c.707T>C	NM_000548.3	c.707T>C	p.L236P	8	Missense
N	ClinVar	TSC2	TSC2:c.708_765del	NM_000548.3	c.708_765del58	p.P237Afs*4	8	Frameshift
N	LOVD	TSC2	TSC2:c.709_710dup	NM_000548.3	c.709_710dup	p.L238Rfs*23	8	Frameshift
N	LOVD	TSC2	TSC2:c.710del	NM_000548.3	c.710del	p.P237Rfs*23	8	Frameshift
N	ClinVar	TSC2	TSC2:c.710dup	NM_000548.3	c.710dup	p.L238Afs*100	8	Frameshift
N	HGMD	TSC2	TSC2:c.724delAinsTCCT	NM_000548.3	c.724delinsTCCT	p.T242delinsSS	8	Frameshift
Y	HGMD	TSC2	TSC2:c.724dupA	NM_000548.3	c.724dup	p.T242Nfs*96	8	Frameshift
N	HGMD	TSC2	TSC2:c.725C>A	NM_000548.3	c.725C>A	p.T242N	8	Missense
N	HGMD	TSC2	TSC2:c.727delC	NM_000548.3	c.727del	p.L243Sfs*17	8	Frameshift
N	ClinVar	TSC2	TSC2:c.728T>C	NM_000548.3	c.728T>C	p.L243P	8	Missense
N	HGMD	TSC2	TSC2:c.729_730delCT	NM_000548.3	c.729_730del	p.C244Sfs*93	8	Frameshift
N	LOVD	TSC2	TSC2:c.729_730insGA	NM_000548.3	c.729_730insGA	p.C244Dfs*17	8	Frameshift
N	HGMD	TSC2	TSC2:c.729delC	NM_000548.3	c.729del	p.C244Vfs*16	8	Frameshift
N	HGMD	TSC2	TSC2:c.730T>C	NM_000548.3	c.730T>C	p.C244R	8	Missense
N	LOVD	TSC2	TSC2:c.731_732del	NM_000548.3	c.731_732del	p.C244Sfs*93	8	Frameshift
N	HGMD	TSC2	TSC2:c.731G>A	NM_000548.3	c.731G>A	p.C244Y	8	Missense
N	LOVD	TSC2	TSC2:c.733_734delinsTCATCGTTACCCTCTGTCA	NM_000548.3	c.733_734delinsTCATCGTTACCCTCTGTCA	p.R245Sfs*21	8	Frameshift
N	HGMD	TSC2	TSC2:c.746dupT	NM_000548.3	c.746_746dup	p.K250Qfs*88	8	Frameshift
N	LOVD	TSC2	TSC2:c.748A>T	NM_000548.3	c.748A>T	p.K250*	8	Stop-gained
N	HGMD	TSC2	TSC2:c.749_752delAGGA	NM_000548.3	c.749_752del	p.K250Sfs*9	8	Frameshift
N	ClinVar	TSC2	TSC2:c.756_757dup	NM_000548.3	c.756_757dup	p.C253Sfs*8	8	Frameshift
N	HGMD	TSC2	TSC2:c.759C>A	NM_000548.3	c.759C>A	p.C253*	8	Stop-gained
N	HGMD	TSC2	TSC2:c.760G>T	NM_000548.3	c.760G>T	p.E254*	8	Stop-gained
N	ClinVar	TSC2	TSC2:c.765_766dup	NM_000548.3	c.765_766dup	p.C256Ffs*5	8	Frameshift
N	ClinVar	TSC2	TSC2:c.766del	NM_000548.3	c.766del	p.C256Afs*4	8	Frameshift
N	HGMD	TSC2	TSC2:c.767dupG	NM_000548.3	c.767dup	p.C256Wfs*82	8	Frameshift
N	HGMD	TSC2	TSC2:c.768C>A	NM_000548.3	c.768C>A	p.C256*	8	Stop-gained
N	ClinVar	TSC2	TSC2:c.769del	NM_000548.3	c.769del	p.W257Gfs*3	8	Frameshift
N	HGMD	TSC2	TSC2:c.770G>A	NM_000548.3	c.770G>A	p.W257*	8	Stop-gained
N	LOVD	TSC2	TSC2:c.771G>A	NM_000548.3	c.771G>A	p.W257*	8	Stop-gained
N	HGMD	TSC2	TSC2:c.774+1G>A	NM_000548.3	c.774+1G>A	/	8	Splicing
N	LOVD	TSC2	TSC2:c.774+1G>C	NM_000548.3	c.774+1G>C	/	8	Splicing
N	ClinVar	TSC2	TSC2:c.774+1G>T	NM_000548.3	c.774+1G>T	/	8	Splicing
N	HGMD	TSC2	TSC2:c.774+2T>A	NM_000548.3	c.774+2T>A	/	8	Splicing
N	ClinVar	TSC2	TSC2:c.774+2T>C	NM_000548.3	c.774+2T>C	/	8	Splicing
N	HGMD	TSC2	TSC2:c.774+2T>G	NM_000548.3	c.774+2T>G	/	8	Splicing
N	HGMD	TSC2	TSC2:c.775-1G>A	NM_000548.3	c.775-1G>A	/	9	Splicing
N	ClinVar	TSC2	TSC2:c.775-1G>C	NM_000548.3	c.775-1G>C	/	9	Splicing
N	LOVD	TSC2	TSC2:c.775-2A>C	NM_000548.3	c.775-2A>C	/	9	Splicing
N	ClinVar	TSC2	TSC2:c.775-2A>G	NM_000548.3	c.775-2A>G	/	9	Splicing
N	LOVD	TSC2	TSC2:c.775-2A>T	NM_000548.3	c.775-2A>T	/	9	Splicing
N	ClinVar	TSC2	TSC2:c.775-2del	NM_000548.3	c.775-2del	/	9	Splicing
N	LOVD	TSC2	TSC2:c.779dup	NM_000548.3	c.779dup	p.M260Ifs*78	9	Frameshift
Y	HGMD	TSC2	TSC2:c.782_783insT	NM_000548.3	c.782_783insT	p.N262Efs*76	9	Frameshift
N	ClinVar	TSC2	TSC2:c.784_794dup	NM_000548.5	c.784_794dup	p.His267fs	9	Frameshift
N	HGMD	TSC2	TSC2:c.790dupC	NM_000548.3	c.790dup	p.L264Pfs*74	9	Frameshift
N	HGMD	TSC2	TSC2:c.791T>C	NM_000548.3	c.791T>C	p.L264P	9	Missense
N	HGMD	TSC2	TSC2:c.799delC	NM_000548.3	c.799del	p.H267Tfs*26	9	Frameshift
N	ClinVar	TSC2	TSC2:c.810_811dup	NM_000548.3	c.810_811dup	p.S271Tfs*23	9	Frameshift
N	HGMD	TSC2	TSC2:c.814_815delGC	NM_000548.3	c.814_815del	p.A272Hfs*65	9	Frameshift
N	LOVD	TSC2	TSC2:c.814_815insTGGCCACCCACCTGGGC	NM_000548.3	c.814_815insTGGCCACCCACCTGGGC	p.A272Vfs*27	9	Frameshift
N	LOVD	TSC2	TSC2:c.818T>G	NM_000548.3	c.818T>G	p.I273S	9	Stop-gained
N	HGMD	TSC2	TSC2:c.822C>A	NM_000548.3	c.822C>A	p.Y274*	9	Stop-gained
N	ClinVar	TSC2	TSC2:c.824dup	NM_000548.3	c.824dup	p.N275Kfs*63	9	Frameshift
N	HGMD	TSC2	TSC2:c.826_827delAT	NM_000548.3	c.826_827del	p.M276Vfs*61	9	Frameshift
N	HGMD	TSC2	TSC2:c.826delA	NM_000548.3	c.826del	p.M276Cfs*17	9	Frameshift
N	LOVD	TSC2	TSC2:c.827del	NM_000548.3	c.827del	p.M276Sfs*17	9	Frameshift
N	HGMD	TSC2	TSC2:c.830_833dupGCCA	NM_000548.3	c.830_833dup	p.H278Qfs*61	9	Frameshift
N	HGMD	TSC2	TSC2:c.832dupC	NM_000548.3	c.832dup	p.H278Pfs*60	9	Frameshift
N	HGMD	TSC2	TSC2:c.838_839delAT	NM_000548.3	c.838_839del	p.M280Gfs*57	9	Frameshift
N	HGMD	TSC2	TSC2:c.839T>C	NM_000548.3	c.839T>C	p.M280T	9	Missense
N	HGMD	TSC2	TSC2:c.841dupG	NM_000548.3	c.841dup	p.E281Gfs*57	9	Frameshift
N	HGMD	TSC2	TSC2:c.843G>T	NM_000548.3	c.843G>T	p.E281D	9	Missense
N	LOVD	TSC2	TSC2:c.845_848+1del	NM_000548.3	c.845_848+1del	/	9	Splicing
N	LOVD	TSC2	TSC2:c.847A>T	NM_000548.3	c.847A>T	p.R283*	9	Stop-gained
N	HGMD	TSC2	TSC2:c.848+1G>A	NM_000548.3	c.848+1G>A	/	9	Splicing
N	LOVD	TSC2	TSC2:c.848+1G>C	NM_000548.3	c.848+1G>C	/	9	Splicing
N	LOVD	TSC2	TSC2:c.848+1G>T	NM_000548.3	c.848+1G>T	/	9	Splicing
N	ClinVar	TSC2	TSC2:c.848+2T>A	NM_000548.3	c.848+2T>A	/	9	Splicing
N	ClinVar	TSC2	TSC2:c.848+2T>G	NM_000548.3	c.848+2T>G	/	9	Splicing
N	HGMD	TSC2	TSC2:c.849-1G>A	NM_000548.3	c.849-1G>A	/	10	Splicing
N	ClinVar	TSC2	TSC2:c.849-1G>C	NM_000548.3	c.849-1G>C	/	10	Splicing
N	ClinVar	TSC2	TSC2:c.849-2A>C	NM_000548.3	c.849-2A>C	/	10	Splicing
N	HGMD	TSC2	TSC2:c.849-2A>G	NM_000548.3	c.849-2A>G	/	10	Splicing
N	HGMD	TSC2	TSC2:c.849-2A>T	NM_000548.3	c.849-2A>T	/	10	Splicing
N	LOVD	TSC2	TSC2:c.849-44_849delinsTCC	NM_000548.3	c.849-44_849delinsTCC	/	10	Splicing
N	LOVD	TSC2	TSC2:c.850_975del	NM_000548.3	c.851_975+1del126	/	10	Splicing
N	ClinVar	TSC2	TSC2:c.852del	NM_000548.3	c.852del	p.Y285Tfs*8	10	Frameshift
N	HGMD	TSC2	TSC2:c.855C>A	NM_000548.3	c.855C>A	p.Y285*	10	Stop-gained
N	ClinVar	TSC2	TSC2:c.855C>G	NM_000548.3	c.855C>G	p.Y285*	10	Stop-gained
N	LOVD	TSC2	TSC2:c.859G>T	NM_000548.3	c.859G>T	p.E287*	10	Stop-gained
N	LOVD	TSC2	TSC2:c.871del	NM_000548.3	c.871del	p.L291Cfs*2	10	Frameshift
N	HGMD	TSC2	TSC2:c.871dupC	NM_000548.3	c.871dup	p.L291Pfs*47	10	Frameshift
N	ClinVar	TSC2	TSC2:c.875_876insTCGCGCCCCTGCT	NM_000548.3	c.875_876insTCGCGCCCCTGCT	p.G294Afs*48	10	Frameshift
N	HGMD	TSC2	TSC2:c.877A>T	NM_000548.3	c.877A>T	p.R293*	10	Stop-gained
N	LOVD	TSC2	TSC2:c.879_880del	NM_000548.3	c.879_880del	p.G294Sfs*43	10	Frameshift
Y	HGMD	TSC2	TSC2:c.880G>A	NM_000548.3	c.880G>A	p.G294R	10	Missense
N	HGMD	TSC2	TSC2:c.881G>A	NM_000548.3	c.881G>A	p.G294E	10	Missense
N	LOVD	TSC2	TSC2:c.881G>C	NM_000548.3	c.881G>C	p.G294A	10	Missense
N	LOVD	TSC2	TSC2:c.881G>T	NM_000548.3	c.881G>T	p.G294V	10	Missense
N	LOVD	TSC2	TSC2:c.884_885insGAC	NM_000548.3	c.884_885insGAC	p.A295_V296insT	10	Frameshift
N	HGMD	TSC2	TSC2:c.886_887insCTG	NM_000548.3	c.886_887insCTG	p.A295dupA	10	Frameshift
N	LOVD	TSC2	TSC2:c.888_889del	NM_000548.3	c.888_889del	p.F298Cfs*39	10	Frameshift
N	LOVD	TSC2	TSC2:c.889_890delinsA	NM_000548.3	c.889_890delinsA	p.F297Ifs*66	10	Frameshift
N	LOVD	TSC2	TSC2:c.891_894del	NM_000548.3	c.891_894del	p.F297Lfs*65	10	Frameshift
N	ClinVar	TSC2	TSC2:c.894del	NM_000548.3	c.894del	p.F298Lfs*65	10	Frameshift
Y	HGMD	TSC2	TSC2:c.894dupT	NM_000548.3	c.894dup	p.V299Cfs*39	10	Frameshift
N	HGMD	TSC2	TSC2:c.899_900insT	NM_000548.3	c.899_900insT	p.M301Hfs*37	10	Frameshift
N	LOVD	TSC2	TSC2:c.899del	NM_000548.3	c.899del	p.G300Afs*63	10	Frameshift
N	LOVD	TSC2	TSC2:c.903_930del	NM_000548.3	c.903_930del28	p.M301Ifs*53	10	Frameshift
N	HGMD	TSC2	TSC2:c.909_910delCT	NM_000548.3	c.909_910del	p.W304Gfs*33	10	Frameshift
N	HGMD	TSC2	TSC2:c.909_910dupCT	NM_000548.3	c.909_910dup	p.W304Sfs*60	10	Frameshift
N	HGMD	TSC2	TSC2:c.909_928delCTGGGGAGCCCACCGGCTCT	NM_000548.3	c.909_928del20	p.W304Ffs*27	10	Frameshift
N	LOVD	TSC2	TSC2:c.910_911del	NM_000548.3	c.910_911del	p.W304Gfs*33	10	Frameshift
Y	ClinVar	TSC2	TSC2:c.910T>C	NM_000548.3	c.910T>C	p.W304R	10	Missense
N	HGMD	TSC2	TSC2:c.911G>A	NM_000548.3	c.911G>A	p.W304*	10	Stop-gained
N	HGMD	TSC2	TSC2:c.912G>A	NM_000548.3	c.912G>A	p.W304*	10	Stop-gained
N	ClinVar	TSC2	TSC2:c.914del	NM_000548.3	c.914del	p.G305Efs*58	10	Frameshift
N	ClinVar	TSC2	TSC2:c.916del	NM_000548.3	c.916del	p.A306Pfs*57	10	Frameshift
N	ClinVar	TSC2	TSC2:c.924del	NM_000548.3	c.924del	p.L309Sfs*54	10	Frameshift
N	HGMD	TSC2	TSC2:c.925delC	NM_000548.3	c.925del	p.L309Sfs*54	10	Frameshift
N	HGMD	TSC2	TSC2:c.926delT	NM_000548.3	c.926del	p.L309Pfs*54	10	Frameshift
N	LOVD	TSC2	TSC2:c.928dup	NM_000548.3	c.928dup	p.Y310Lfs*28	10	Frameshift
N	LOVD	TSC2	TSC2:c.929dup	NM_000548.3	c.929dup	p.Y310*fs*1	10	Frameshift
N	ClinVar	TSC2	TSC2:c.930T>A	NM_000548.3	c.930T>A	p.Y310*	10	Stop-gained
Y	HGMD	TSC2	TSC2:c.932_936delCTCTC	NM_000548.3	c.932_936del	p.S311*fs*1	10	Frameshift
N	HGMD	TSC2	TSC2:c.935_936delTC	NM_000548.3	c.935_936del	p.L312Qfs*25	10	Frameshift
N	HGMD	TSC2	TSC2:c.940_941insCT	NM_000548.3	c.940_941insCT	p.N314Tfs*50	10	Frameshift
N	LOVD	TSC2	TSC2:c.943_944insG	NM_000548.3	c.943_944insG	p.S315Cfs*23	10	Frameshift
N	HGMD	TSC2	TSC2:c.949_950insTA	NM_000548.3	c.949_950insTA	p.T317Ifs*47	10	Frameshift
N	LOVD	TSC2	TSC2:c.949_955dup	NM_000548.3	c.949_955dup	p.V319Dfs*21	10	Frameshift
N	LOVD	TSC2	TSC2:c.956_960del	NM_000548.3	c.956_960del	p.V319Afs*17	10	Frameshift
N	LOVD	TSC2	TSC2:c.956dup	NM_000548.3	c.956dup	p.L320Vfs*18	10	Frameshift
N	HGMD	TSC2	TSC2:c.957_958delGT	NM_000548.3	c.957_958del	p.L320Afs*17	10	Frameshift
Y	HGMD	TSC2	TSC2:c.965C>A	NM_000548.3	c.965C>A	p.S322*	10	Stop-gained
N	ClinVar	TSC2	TSC2:c.970_973dup	NM_000548.3	c.970_973dup	/	10	Frameshift
N	LOVD	TSC2	TSC2:c.972_973delinsTT	NM_000548.3	c.973delinsTT	p.Q325Lfs*13	10	Frameshift
N	HGMD	TSC2	TSC2:c.972C>A	NM_000548.3	c.972C>A	p.Y324*	10	Stop-gained
N	HGMD	TSC2	TSC2:c.972C>G	NM_000548.3	c.972C>G	p.Y324*	10	Stop-gained
N	ClinVar	TSC2	TSC2:c.974_975del	NM_000548.3	c.974_975del	p.Q325Rfs*12	10	Frameshift
N	HGMD	TSC2	TSC2:c.975+1delG	NM_000548.3	c.975+1del	/	10	Splicing
N	ClinVar	TSC2	TSC2:c.975+1G>A	NM_000548.3	c.975+1G>A	/	10	Splicing
N	LOVD	TSC2	TSC2:c.975+1G>C	NM_000548.3	c.975+1G>C	/	10	Splicing
N	HGMD	TSC2	TSC2:c.975+1G>T	NM_000548.3	c.975+1G>T	/	10	Splicing
N	ClinVar	TSC2	TSC2:c.975+2T>C	NM_000548.3	c.975+2T>C	/	10	Splicing
N	HGMD	TSC2	TSC2:c.1000_1002delGTG	NM_000548.3	c.1000_1002del	p.V334delV	11	Inframe-mutation
N	HGMD	TSC2	TSC2:c.1000delG	NM_000548.3	c.1000del	p.V334Cfs*29	11	Frameshift
N	HGMD	TSC2	TSC2:c.1001T>C	NM_000548.3	c.1001T>C	p.V334A	11	Frameshift
N	HGMD	TSC2	TSC2:c.1001T>G	NM_000548.3	c.1001T>G	p.V334G	11	Frameshift
N	HGMD	TSC2	TSC2:c.1002_1003delGT	NM_000548.3	c.1002_1003del	p.S335Lfs*2	11	Frameshift
N	LOVD	TSC2	TSC2:c.1002_1003dup	NM_000548.3	c.1002_1003dup	p.S335Cfs*29	11	Frameshift
N	LOVD	TSC2	TSC2:c.1003_1011del	NM_000548.3	c.1003_1011del	p.S335_E337delSYE	11	Frameshift
N	LOVD	TSC2	TSC2:c.1007_1008del	NM_000548.3	c.1007_1008del	p.Y336*fs*1	11	Frameshift
N	HGMD	TSC2	TSC2:c.1008T>G	NM_000548.3	c.1008T>G	p.Y336*	11	Stop-gained
N	LOVD	TSC2	TSC2:c.1009G>T	NM_000548.3	c.1009G>T	p.E337*	11	Stop-gained
N	HGMD	TSC2	TSC2:c.1011_1014delGATCinsCATGGCAT	NM_000548.3	c.1011_1014delinsCATGGCAT	p.E337Dfs*15	11	Frameshift
N	ClinVar	TSC2	TSC2:c.1019_1022dup	NM_000548.3	c.1019_1023dup	p.Ile342fs	11	Frameshift
N	LOVD	TSC2	TSC2:c.1019_1023del	NM_000548.3	c.1019_1023del	p.L340Hfs*9	11	Frameshift
N	LOVD	TSC2	TSC2:c.1023dup	NM_000548.3	c.1023dup	p.I342Hfs*9	11	Frameshift
N	HGMD	TSC2	TSC2:c.1030_1031delAG	NM_000548.3	c.1030_1031del	p.R344Afs*6	11	Frameshift
N	LOVD	TSC2	TSC2:c.1032del	NM_000548.3	c.1032del	p.R344Sfs*19	11	Frameshift
N	ClinVar	TSC2	TSC2:c.1037T>A	NM_000548.3	c.1037T>A	p.I346N	11	Missense
N	HGMD	TSC2	TSC2:c.1042A>T	NM_000548.3	c.1042A>T	p.K348*	11	Stop-gained
N	HGMD	TSC2	TSC2:c.1043_1055delAGTATAGGAAGGA	NM_000548.3	c.1043_1055del13	p.K348Sfs*11	11	Frameshift
N	HGMD	TSC2	TSC2:c.1047dupT	NM_000548.3	c.1047dup	p.R350*fs*1	11	Frameshift
N	LOVD	TSC2	TSC2:c.1047T>G	NM_000548.3	c.1047T>G	p.Y349*	11	Stop-gained
N	ClinVar	TSC2	TSC2:c.1051_1052insGGCCGGGCGCGGTGGCTCGCGCCTGTAGTCCCAGCTCTTAGGGAGGCCGAGGCAGGAGGATCTAGAGTACAGGAGAACCGGAGCATCNNNNNNNNNNAAAAAAAAAAAAAAAAAAAAAAGAAGTATAGGA	NM_000548.3	c.1051_1052insGGCCGGGCGCGGTGGCTCGCGCCTGTAGTCCCAGCTCTTAGGGAGGCCGAGGCAGGAGGATCTAGAGTACAGGAGAACCGGAGCATCNNNNNNNNNNAAAAAAAAAAAAAAAAAAAAAAGAAGTATAGGA	p.K351Rfs*14	11	Frameshift
N	HGMD	TSC2	TSC2:c.1054delG	NM_000548.3	c.1054del	p.E352Sfs*11	11	Frameshift
N	LOVD	TSC2	TSC2:c.1054G>T	NM_000548.3	c.1054G>T	p.E352*	11	Stop-gained
N	ClinVar	TSC2	TSC2:c.1057_1059delinsTTT	NM_000548.3	c.1057_1059delinsTTT	p.L353F	11	Missense
N	HGMD	TSC2	TSC2:c.1058T>C	NM_000548.3	c.1058T>C	p.L353P	11	Missense
N	HGMD	TSC2	TSC2:c.1060C>T	NM_000548.3	c.1060C>T	p.Q354*	11	Stop-gained
N	ClinVar	TSC2	TSC2:c.1061_1068dup	NM_000548.3	c.1061_1068dup	p.A357Rfs*9	11	Frameshift
N	LOVD	TSC2	TSC2:c.1066dup	NM_000548.3	c.1066dup	p.V356Gfs*31	11	Frameshift
N	ClinVar	TSC2	TSC2:c.1067_1068dup	NM_000548.3	c.1067_1068dup	p.A357Wfs*7	11	Frameshift
N	LOVD	TSC2	TSC2:c.1067_1074del	NM_000548.3	c.1067_1074del	p.V356Gfs*28	11	Frameshift
N	LOVD	TSC2	TSC2:c.1073G>A	NM_000548.3	c.1073G>A	p.W358*	11	Stop-gained
N	LOVD	TSC2	TSC2:c.1074G>A	NM_000548.3	c.1074G>A	p.W358*	11	Stop-gained
N	HGMD	TSC2	TSC2:c.1079_1080insA	NM_000548.3	c.1079_1080insA	p.L361Sfs*26	11	Frameshift
N	LOVD	TSC2	TSC2:c.1080dup	NM_000548.3	c.1080dup	p.L361Sfs*26	11	Frameshift
N	HGMD	TSC2	TSC2:c.1085T>C	NM_000548.3	c.1085T>C	p.L362P	11	Missense
N	HGMD	TSC2	TSC2:c.1089delC	NM_000548.3	c.1089del	p.N363Kfs*26	11	Frameshift
N	ClinVar	TSC2	TSC2:c.1090_1099del	NM_000548.3	c.1090_1099del	p.I364Gfs*22	11	Frameshift
N	HGMD	TSC2	TSC2:c.1094_1095delTC	NM_000548.3	c.1094_1095del	p.I365Rfs*21	11	Frameshift
N	ClinVar	TSC2	TSC2:c.1096_1116del	NM_000548.3	c.1096_1116del21	p.E366_L372delERLLQQL	11	Frameshift
N	HGMD	TSC2	TSC2:c.1096G>T	NM_000548.3	c.1096G>T	p.E366*	11	Stop-gained
N	ClinVar	TSC2	TSC2:c.1098_1100del	NM_000548.3	c.1098_1100del	p.R367delR	11	Inframe-mutation
N	LOVD	TSC2	TSC2:c.1099_1100delinsTA	NM_000548.3	c.1099_1100delinsTA	p.R367*	11	Stop-gained
N	LOVD	TSC2	TSC2:c.1099del	NM_000548.3	c.1099del	p.R367Gfs*22	11	Frameshift
N	LOVD	TSC2	TSC2:c.1101_1104dup	NM_000548.3	c.1101_1104dup	p.L369Afs*19	11	Frameshift
Y	HGMD	TSC2	TSC2:c.1108C>T	NM_000548.3	c.1108C>T	p.Q370*	11	Stop-gained
N	ClinVar	TSC2	TSC2:c.1111C>T	NM_000548.3	c.1111C>T	p.Q371*	11	Stop-gained
N	HGMD	TSC2	TSC2:c.1116_1117delCCinsTT	NM_000548.3	c.1116_1117delinsTT	p.Q373*	11	Stop-gained
N	HGMD	TSC2	TSC2:c.1117C>T	NM_000548.3	c.1117C>T	p.Q373*	11	Stop-gained
N	LOVD	TSC2	TSC2:c.1119+1G>A	NM_000548.3	c.1119+1G>A	/	11	Splicing
N	HGMD	TSC2	TSC2:c.1119+1G>C	NM_000548.3	c.1119+1G>C	/	11	Splicing
N	HGMD	TSC2	TSC2:c.1119+2T>G	NM_000548.3	c.1119+2T>G	/	11	Splicing
N	HGMD	TSC2	TSC2:c.1119G>A	NM_000548.3	c.1119G>A	p.Q373Q	11	Missense
N	HGMD	TSC2	TSC2:c.1119G>C	NM_000548.3	c.1119G>C	p.Q373H	11	Missense
N	LOVD	TSC2	TSC2:c.976-126_1060del	NM_000548.3	c.976-126_1060del211	/	11	Frameshift
N	HGMD	TSC2	TSC2:c.976-1G>A	NM_000548.3	c.976-1G>A	/	11	Splicing
N	LOVD	TSC2	TSC2:c.976-1G>C	NM_000548.3	c.976-1G>C	/	11	Splicing
N	HGMD	TSC2	TSC2:c.976-1G>T	NM_000548.3	c.976-1G>T	/	11	Splicing
N	LOVD	TSC2	TSC2:c.976-20_976-2delinsAGGCCGGGCTCGTGTTCCAGCCGGGCTCGTGTTCCAG	NM_000548.3	c.976-20_976-2delinsAGGCCGGGCTCGTGTTCCAGCCGGGCTCGTGTTCCAG	/	11	Frameshift
N	HGMD	TSC2	TSC2:c.978delC	NM_000548.3	c.978del	p.M327Wfs*36	11	Frameshift
N	HGMD	TSC2	TSC2:c.978dupC	NM_000548.3	c.978dup	p.M327Hfs*11	11	Frameshift
N	HGMD	TSC2	TSC2:c.979_980dupAT	NM_000548.3	c.979_980dup	p.M327Ifs*37	11	Frameshift
N	ClinVar	TSC2	TSC2:c.979dup	NM_000548.3	c.979dup	p.M327Nfs*11	11	Frameshift
N	ClinVar	TSC2	TSC2:c.987T>A	NM_000548.3	c.987T>A	p.C329*	11	Stop-gained
N	HGMD	TSC2	TSC2:c.993delC	NM_000548.3	c.993del	p.N331Kfs*32	11	Frameshift
N	ClinVar	TSC2	TSC2:c.994G>T	NM_000548.3	c.994G>T	p.E332*	11	Stop-gained
N	HGMD	TSC2	TSC2:c.1120_1130delACCTTGGACAG	NM_000548.3	c.1120_1130del11	/	12	Splicing
N	ClinVar	TSC2	TSC2:c.1120-1del	NM_000548.3	c.1120-1del	/	12	Splicing
N	HGMD	TSC2	TSC2:c.1120-2A>G	NM_000548.3	c.1120-2A>G	/	12	Splicing
N	LOVD	TSC2	TSC2:c.1121_1122del	NM_000548.3	c.1121_1122del	p.T374Ifs*12	12	Frameshift
N	ClinVar	TSC2	TSC2:c.1126_1135del	NM_000548.3	c.1126_1135del	p.D376Sfs*10	12	Frameshift
N	LOVD	TSC2	TSC2:c.1130_1258-163del	NM_000548.3	c.1130_1258-163del454	/	12	Splicing
Y	HGMD	TSC2	TSC2:c.1133_1136dupCGGA	NM_000548.3	c.1133_1136dup	p.E379Dfs*9	12	Frameshift
N	LOVD	TSC2	TSC2:c.1135del	NM_000548.3	c.1135del	p.E379Sfs*10	12	Frameshift
N	HGMD	TSC2	TSC2:c.1143delG	NM_000548.3	c.1143del	p.T382Pfs*7	12	Frameshift
N	HGMD	TSC2	TSC2:c.1145_1146delCC	NM_000548.3	c.1145_1146del	p.T382Nfs*4	12	Frameshift
N	HGMD	TSC2	TSC2:c.1149_1155delCGTCCAT	NM_000548.3	c.1149_1155del	p.I383Mfs*4	12	Frameshift
N	ClinVar	TSC2	TSC2:c.1149del	NM_000548.3	c.1149del	p.I383Mfs*6	12	Frameshift
N	ClinVar	TSC2	TSC2:c.1152_1162del	NM_000548.3	c.1152_1162del11	p.H385Dfs*8	12	Frameshift
N	HGMD	TSC2	TSC2:c.1160_1167delTGTTGACC	NM_000548.3	c.1160_1167del	p.L387Hfs*7	12	Frameshift
N	ClinVar	TSC2	TSC2:c.1160dup	NM_000548.3	c.1160dup	p.L388Vfs*9	12	Frameshift
N	LOVD	TSC2	TSC2:c.1161_1192del	NM_000548.3	c.1161_1192del32	p.L388Rfs*11	12	Frameshift
N	HGMD	TSC2	TSC2:c.1167delC	NM_000548.3	c.1167del	p.T390Rfs*35	12	Frameshift
N	HGMD	TSC2	TSC2:c.1169_1173delCGGTG	NM_000548.3	c.1169_1173del	p.T390Rfs*5	12	Frameshift
N	ClinVar	TSC2	TSC2:c.1172T>A	NM_000548.3	c.1172T>A	p.V391E	12	Missense
N	HGMD	TSC2	TSC2:c.1174_1184delGAGGAGCTGTG	NM_000548.3	c.1174_1184del11	p.E392*fs*1	12	Frameshift
N	LOVD	TSC2	TSC2:c.1177_1187del	NM_000548.3	c.1177_1187del11	p.E393Pfs*13	12	Frameshift
Y	HGMD	TSC2	TSC2:c.1177G>T	NM_000548.3	c.1177G>T	p.E393*	12	Missense
N	HGMD	TSC2	TSC2:c.1185_1186delTG	NM_000548.3	c.1185_1186del	p.C395*fs*1	12	Frameshift
N	ClinVar	TSC2	TSC2:c.1189C>T	NM_000548.3	c.1189C>T	p.Q397*	12	Stop-gained
N	LOVD	TSC2	TSC2:c.1193_1196del	NM_000548.3	c.1193_1196del	p.N398Sfs*26	12	Frameshift
N	ClinVar	TSC2	TSC2:c.1194del	NM_000548.3	c.1194del	p.N398Kfs*27	12	Frameshift
N	HGMD	TSC2	TSC2:c.1195G>T	NM_000548.3	c.1195G>T	p.E399*	12	Stop-gained
N	LOVD	TSC2	TSC2:c.1199del	NM_000548.3	c.1199del	p.F400Sfs*25	12	Frameshift
N	LOVD	TSC2	TSC2:c.1201del	NM_000548.3	c.1201del	p.H401Tfs*24	12	Frameshift
N	ClinVar	TSC2	TSC2:c.1206del	NM_000548.3	c.1206del	p.S403Lfs*22	12	Frameshift
N	HGMD	TSC2	TSC2:c.1210C>T	NM_000548.3	c.1210C>T	p.Q404*	12	Stop-gained
N	ClinVar	TSC2	TSC2:c.1213G>T	NM_000548.3	c.1213G>T	p.E405*	12	Stop-gained
N	ClinVar	TSC2	TSC2:c.1217_1218del	NM_000548.3	c.1217_1218del	p.R406Ifs*3	12	Frameshift
N	LOVD	TSC2	TSC2:c.1220_1221del	NM_000548.3	c.1220_1221del	p.Y407Ffs*2	12	Frameshift
N	HGMD	TSC2	TSC2:c.1220_1240del21	NM_000548.3	c.1220_1240del21	p.Y407_R413delYFELVER	12	Frameshift
N	LOVD	TSC2	TSC2:c.1220dup	NM_000548.3	c.1220_1220dup	p.Y407*fs*1	12	Frameshift
N	HGMD	TSC2	TSC2:c.1221C>A	NM_000548.3	c.1221C>A	p.Y407*	12	Stop-gained
N	ClinVar	TSC2	TSC2:c.1221C>G	NM_000548.3	c.1221C>G	p.Y407*	12	Stop-gained
N	ClinVar	TSC2	TSC2:c.1224del	NM_000548.3	c.1224del	p.F408Lfs*17	12	Frameshift
N	HGMD	TSC2	TSC2:c.1224dupT	NM_000548.3	c.1224_1224dup	p.E409*fs*1	12	Frameshift
N	HGMD	TSC2	TSC2:c.1226_1230delAACTG	NM_000548.3	c.1226_1230del	p.E409Gfs*10	12	Frameshift
N	HGMD	TSC2	TSC2:c.1228_1229insG	NM_000548.3	c.1228_1229insG	p.L410Rfs*11	12	Frameshift
N	LOVD	TSC2	TSC2:c.1229T>C	NM_000548.3	c.1229T>C	p.L410P	12	Missense
N	HGMD	TSC2	TSC2:c.1229T>G	NM_000548.3	c.1229T>G	p.L410R	12	Missense
N	LOVD	TSC2	TSC2:c.1234del	NM_000548.3	c.1234del	p.E412Rfs*13	12	Frameshift
N	LOVD	TSC2	TSC2:c.1239_1240insGTTCAACCCTAACCC	NM_000548.3	c.1239_1240insGTTCAACCCTAACCC	p.C414Vfs*4	12	Frameshift
N	ClinVar	TSC2	TSC2:c.1240T>G	NM_000548.3	c.1240T>G	p.C414G	12	Missense
N	HGMD	TSC2	TSC2:c.1249C>T	NM_000548.3	c.1249C>T	p.Q417*	12	Stop-gained
N	ClinVar	TSC2	TSC2:c.1252_1253del	NM_000548.3	c.1252_1253del	p.R418Afs*2	12	Frameshift
N	ClinVar	TSC2	TSC2:c.1254del	NM_000548.3	c.1254del	p.R418Sfs*7	12	Frameshift
N	HGMD	TSC2	TSC2:c.1257+1G>A	NM_000548.3	c.1257+1G>A	/	12	Splicing
N	ClinVar	TSC2	TSC2:c.1257+1G>C	NM_000548.3	c.1257+1G>C	/	12	Splicing
N	HGMD	TSC2	TSC2:c.1257+1G>T	NM_000548.3	c.1257+1G>T	/	12	Splicing
N	HGMD	TSC2	TSC2:c.1257+2_1257+3delTG	NM_000548.3	c.1257+2_1257+3del	/	12	Splicing
N	HGMD	TSC2	TSC2:c.1257+2T>C	NM_000548.3	c.1257+2T>C	/	12	Splicing
N	ClinVar	TSC2	TSC2:c.1257+2T>G	NM_000548.3	c.1257+2T>G	/	12	Splicing
N	ClinVar	TSC2	TSC2:c.1257dup	NM_000548.3	c.1257_1257dup	p.E420*	12	Stop-gained
N	HGMD	TSC2	TSC2:c.1258-1G>A	NM_000548.3	c.1258-1G>A	/	12	Missense
N	SCMC	TSC2	c.1361+1G>A	NM_000548.3	c.1361+1G>A	/	13	Splicing
N	HGMD	TSC2	TSC2:c.1258-1G>C	NM_000548.3	c.1258-1G>C	/	13	Splicing
N	HGMD	TSC2	TSC2:c.1258-2A>C	NM_000548.3	c.1258-2A>C	/	13	Splicing
N	HGMD	TSC2	TSC2:c.1258-2A>G	NM_000548.3	c.1258-2A>G	/	13	Splicing
N	LOVD	TSC2	TSC2:c.1258-2A>T	NM_000548.3	c.1258-2A>T	/	13	Splicing
N	HGMD	TSC2	TSC2:c.1258-2delA	NM_000548.3	c.1258-2delA	/	13	Splicing
N	HGMD	TSC2	TSC2:c.1258G>T	NM_000548.3	c.1258G>T	p.E420*	13	Stop-gained
N	HGMD	TSC2	TSC2:c.1264delT	NM_000548.3	c.1264del	p.S422Pfs*3	13	Frameshift
N	HGMD	TSC2	TSC2:c.1266_1267delCC	NM_000548.3	c.1266_1267del	p.L423Pfs*7	13	Frameshift
Y	HGMD	TSC2	TSC2:c.1267_1270delCTCC	NM_000548.3	c.1267_1270del	p.L423*fs*1	13	Frameshift
N	LOVD	TSC2	TSC2:c.1274del	NM_000548.3	c.1274del	p.N425Tfs*2	13	Frameshift
Y	HGMD	TSC2	TSC2:c.1276delC	NM_000548.3	c.1276del	p.L426*fs*1	13	Frameshift
N	ClinVar	TSC2	TSC2:c.1282del	NM_000548.3	c.1282del	p.S428Pfs*21	13	Frameshift
Y	HGMD	TSC2	TSC2:c.1283_1285delCCT	NM_000548.3	c.1283_1285del	p.S428delS	13	Inframe-mutation
N	SCMC	TSC2	TSC2:c.1284del	NM_000548.3	c.1284del	p.Y429Ifs*20	13	Frameshift
N	LOVD	TSC2	TSC2:c.1286del	NM_000548.3	c.1286del	p.Y429Lfs*20	13	Frameshift
N	ClinVar	TSC2	TSC2:c.1287T>A	NM_000548.3	c.1287T>A	p.Y429*	13	Stop-gained
N	HGMD	TSC2	TSC2:c.1287T>G	NM_000548.3	c.1287T>G	p.Y429*	13	Stop-gained
N	HGMD	TSC2	TSC2:c.1288A>T	NM_000548.3	c.1288A>T	p.R430*	13	Stop-gained
N	HGMD	TSC2	TSC2:c.1294C>T	NM_000548.3	c.1294C>T	p.Q432*	13	Stop-gained
N	HGMD	TSC2	TSC2:c.1296_1297insGATCTCCTATAGAGCG	NM_000548.3	c.1296_1297insGATCTCCTATAGAGCG	p.S433Dfs*4	13	Frameshift
N	LOVD	TSC2	TSC2:c.1312A>T	NM_000548.3	c.1312A>T	p.K438*	13	Stop-gained
N	LOVD	TSC2	TSC2:c.1315_1339dup	NM_000548.3	c.1315_1339dup	p.A447Gfs*43	13	Frameshift
N	HGMD	TSC2	TSC2:c.1322G>A	NM_000548.3	c.1322G>A	p.W441*	13	Stop-gained
N	HGMD	TSC2	TSC2:c.1323G>A	NM_000548.3	c.1323G>A	p.W441*	13	Stop-gained
Y	HGMD	TSC2	TSC2:c.1327C>T	NM_000548.3	c.1327C>T	p.Q443*	13	Stop-gained
N	HGMD	TSC2	TSC2:c.1331delA	NM_000548.3	c.1331del	p.N444Tfs*5	13	Frameshift
N	ClinVar	TSC2	TSC2:c.1334dup	NM_000548.3	c.1334dup	p.Q446Afs*36	13	Frameshift
N	LOVD	TSC2	TSC2:c.1334T>C	NM_000548.3	c.1334T>C	p.L445P	13	Missense
N	HGMD	TSC2	TSC2:c.1336C>T	NM_000548.3	c.1336C>T	p.Q446*	13	Stop-gained
N	LOVD	TSC2	TSC2:c.1336dup	NM_000548.3	c.1336dup	p.Q446Pfs*36	13	Frameshift
N	LOVD	TSC2	TSC2:c.1337_1340dup	NM_000548.3	c.1337_1340dup	p.L448Gfs*35	13	Frameshift
N	LOVD	TSC2	TSC2:c.1337del	NM_000548.3	c.1337del	p.Q446Rfs*3	13	Frameshift
N	ClinVar	TSC2	TSC2:c.1337dup	NM_000548.3	c.1337dup	p.A447Gfs*35	13	Frameshift
N	HGMD	TSC2	TSC2:c.1343T>C	NM_000548.3	c.1343T>C	p.L448P	13	Missense
N	HGMD	TSC2	TSC2:c.1343T>G	NM_000548.3	c.1343T>G	p.L448R	13	Missense
N	HGMD	TSC2	TSC2:c.1348G>T	NM_000548.3	c.1348G>T	p.E450*	13	Stop-gained
N	HGMD	TSC2	TSC2:c.1350_1353delGAGA	NM_000548.3	c.1350_1353del	p.E450Dfs*34	13	Frameshift
N	HGMD	TSC2	TSC2:c.1352_1353delGA	NM_000548.3	c.1352_1353del	p.R451Ifs*30	13	Frameshift
N	LOVD	TSC2	TSC2:c.1355dup	NM_000548.3	c.1355dup	p.F453Lfs*29	13	Frameshift
N	ClinVar	TSC2	TSC2:c.1358_1359delinsAA	NM_000548.3	c.1360_1358delinsA	p.R454Tfs*32	13	Frameshift
N	HGMD	TSC2	TSC2:c.1358_1361+14delTCAGGTAGGGGGTCCTCT	NM_000548.3	c.1358_1361+14del18	/	13	Splicing
N	LOVD	TSC2	TSC2:c.1361+1del	NM_000548.3	c.1361+1del	/	13	Splicing
N	ClinVar	TSC2	TSC2:c.1361+1G>T	NM_000548.3	c.1361+1G>T	/	13	Splicing
N	LOVD	TSC2	TSC2:c.1361+2_1361+3delinsGT	NM_000548.3	c.1361+2_1361+3delinsGT	/	13	Splicing
N	HGMD	TSC2	TSC2:c.1361+2delT	NM_000548.3	c.1361+2del	/	13	Splicing
N	ClinVar	TSC2	TSC2:c.1361+2T>C	NM_000548.3	c.1361+2T>C	/	13	Splicing
N	HGMD	TSC2	TSC2:c.1361+2T>G	NM_000548.3	c.1361+2T>G	/	13	Splicing
N	HGMD	TSC2	TSC2:c.1361G>A	NM_000548.3	c.1361G>A	p.R454K	13	Missense
N	HGMD	TSC2	TSC2:c.1361G>T	NM_000548.3	c.1361G>T	p.R454M	13	Missense
N	HGMD	TSC2	TSC2:c.1362-1G>A	NM_000548.3	c.1362-1G>A	/	14	Splicing
N	HGMD	TSC2	TSC2:c.1362-2A>G	NM_000548.3	c.1362-2A>G	/	14	Splicing
N	LOVD	TSC2	TSC2:c.1362-62_1382delinsAG	NM_000548.3	c.1362-62_1382delinsAG	/	14	Inframe-mutation
N	LOVD	TSC2	TSC2:c.1362-66_1380delinsCA	NM_000548.3	c.1362-66_1380delinsCA	/	14	Inframe-mutation
N	HGMD	TSC2	TSC2:c.1372C>T	NM_000548.3	c.1372C>T	p.R458*	14	Stop-gained
N	ClinVar	TSC2	TSC2:c.1380_1386del	NM_000548.3	c.1380_1386del	p.V461Sfs*22	14	Frameshift
N	HGMD	TSC2	TSC2:c.1380dupC	NM_000548.3	c.1380dup	p.V461Rfs*21	14	Frameshift
N	ClinVar	TSC2	TSC2:c.1381del	NM_000548.3	c.1381del	p.V461Cfs*24	14	Frameshift
N	HGMD	TSC2	TSC2:c.1385_1386dupGC	NM_000548.3	c.1385_1386dup	p.I463Afs*23	14	Frameshift
N	ClinVar	TSC2	TSC2:c.1386dup	NM_000548.3	c.1386dup	p.I463Hfs*19	14	Frameshift
N	ClinVar	TSC2	TSC2:c.1388dup	NM_000548.3	c.1388dup	p.K464Qfs*18	14	Frameshift
N	HGMD	TSC2	TSC2:c.1391delA	NM_000548.3	c.1391del	p.K464Rfs*21	14	Frameshift
N	HGMD	TSC2	TSC2:c.1397T>C	NM_000548.3	c.1397T>C	p.L466P	14	Missense
N	HGMD	TSC2	TSC2:c.1397T>G	NM_000548.3	c.1397T>G	p.L466R	14	Missense
N	ClinVar	TSC2	TSC2:c.1399dup	NM_000548.3	c.1399dup	p.D467Gfs*15	14	Frameshift
N	ClinVar	TSC2	TSC2:c.1400dup	NM_000548.3	c.1400dup	p.D467Efs*15	14	Frameshift
N	LOVD	TSC2	TSC2:c.1401_1422dup	NM_000548.3	c.1401_1422dup	p.Ile475Argfs*14	14	Frameshift
N	HGMD	TSC2	TSC2:c.1407delG	NM_000548.3	c.1407del	p.S470Pfs*15	14	Frameshift
N	LOVD	TSC2	TSC2:c.1408del	NM_000548.3	c.1408del	p.S470Pfs*15	14	Frameshift
N	LOVD	TSC2	TSC2:c.1409_1412dup	NM_000548.3	c.1409_1412dup	p.V472Lfs*11	14	Frameshift
N	HGMD	TSC2	TSC2:c.1410delC	NM_000548.3	c.1410del	p.F471Lfs*14	14	Frameshift
N	LOVD	TSC2	TSC2:c.1415_1416del	NM_000548.3	c.1415_1416del	p.V472Afs*9	14	Frameshift
N	LOVD	TSC2	TSC2:c.1421del	NM_000548.3	c.1421del	p.L474Pfs*11	14	Frameshift
N	LOVD	TSC2	TSC2:c.1425del	NM_000548.3	c.1425del	p.N476Tfs*9	14	Frameshift
N	LOVD	TSC2	TSC2:c.1431del	NM_000548.3	c.1431del	p.R477Sfs*8	14	Frameshift
N	LOVD	TSC2	TSC2:c.1432_1433del	NM_000548.3	c.1432_1433del	p.Q478Vfs*3	14	Frameshift
N	HGMD	TSC2	TSC2:c.1432C>T	NM_000548.3	c.1432C>T	p.Q478*	14	Stop-gained
N	LOVD	TSC2	TSC2:c.1433_1437del	NM_000548.3	c.1433_1437del	p.Q478Lfs*2	14	Frameshift
N	LOVD	TSC2	TSC2:c.1434del	NM_000548.3	c.1434del	p.Q478Hfs*7	14	Frameshift
N	ClinVar	TSC2	TSC2:c.1437_1438delinsG	NM_000548.3	c.1437_1438delinsG	p.F479Lfs*6	14	Frameshift
N	LOVD	TSC2	TSC2:c.1438_1439insTT	NM_000548.3	c.1438_1439insTT	p.Y480Ffs*6	14	Frameshift
N	ClinVar	TSC2	TSC2:c.1439_1440del	NM_000548.3	c.1439_1440del	p.Y480*fs*1	14	Frameshift
N	HGMD	TSC2	TSC2:c.1440T>G	NM_000548.3	c.1440T>G	p.Y480*	14	Stop-gained
N	HGMD	TSC2	TSC2:c.1441G>T	NM_000548.3	c.1441G>T	p.E481*	14	Stop-gained
N	HGMD	TSC2	TSC2:c.1442_1443+1dupAGG	NM_000548.3	c.1442_1443+1dup	/	14	Splicing
N	HGMD	TSC2	TSC2:c.1443+1G>A	NM_000548.3	c.1443+1G>A	/	14	Splicing
N	LOVD	TSC2	TSC2:c.1443+1G>C	NM_000548.3	c.1443+1G>C	/	14	Splicing
N	ClinVar	TSC2	TSC2:c.1443+1G>T	NM_000548.3	c.1443+1G>T	/	14	Splicing
N	ClinVar	TSC2	TSC2:c.1443+2T>A	NM_000548.3	c.1443+2T>A	/	14	Splicing
N	ClinVar	TSC2	TSC2:c.1443+2T>C	NM_000548.3	c.1443+2T>C	/	14	Splicing
N	HGMD	TSC2	TSC2:c.1443+2T>G	NM_000548.3	c.1443+2T>G	/	14	Splicing
N	HGMD	TSC2	TSC2:c.1443G>A	NM_000548.3	c.1443G>A	p.E481E	14	Missense
N	LOVD	TSC2	TSC2:c.1443G>C	NM_000548.3	c.1443G>C	p.E481D	14	Missense
N	LOVD	TSC2	TSC2:c.1444_1477delinsG	NM_000548.3	c.1448_1476del29	p.E483Afs*8	15	Frameshift
N	HGMD	TSC2	TSC2:c.1444-1G>A	NM_000548.3	c.1444-1G>A	/	15	Splicing
N	LOVD	TSC2	TSC2:c.1444-1G>C	NM_000548.3	c.1444-1G>C	/	15	Splicing
N	HGMD	TSC2	TSC2:c.1444-1G>T	NM_000548.3	c.1444-1G>T	/	15	Splicing
N	HGMD	TSC2	TSC2:c.1444-24_1461del42	NM_000548.3	c.1444-24_1461del42	/	15	Splicing
N	HGMD	TSC2	TSC2:c.1444-2A>C	NM_000548.3	c.1444-2A>C	/	15	Splicing
N	HGMD	TSC2	TSC2:c.1444-2A>G	NM_000548.3	c.1444-2A>G	/	15	Splicing
N	HGMD	TSC2	TSC2:c.1444-2A>T	NM_000548.3	c.1444-2A>T	/	15	Splicing
N	LOVD	TSC2	TSC2:c.1444G>T	NM_000548.3	c.1444G>T	p.E482*	15	Stop-gained
N	HGMD	TSC2	TSC2:c.1447G>T	NM_000548.3	c.1447G>T	p.E483*	15	Stop-gained
N	ClinVar	TSC2	TSC2:c.1458del	NM_000548.3	c.1458del	p.S487Qfs*48	15	Frameshift
N	HGMD	TSC2	TSC2:c.1461_1462delAG	NM_000548.3	c.1461_1462del	p.V488Gfs*12	15	Frameshift
N	ClinVar	TSC2	TSC2:c.1470del	NM_000548.3	c.1470del	p.S491Rfs*44	15	Frameshift
N	HGMD	TSC2	TSC2:c.1472C>A	NM_000548.3	c.1472C>A	p.S491*	15	Stop-gained
N	HGMD	TSC2	TSC2:c.1474C>T	NM_000548.3	c.1474C>T	p.Q492*	15	Stop-gained
N	HGMD	TSC2	TSC2:c.1477C>G	NM_000548.3	c.1477C>G	p.L493V	15	Missense
N	HGMD	TSC2	TSC2:c.1478T>C	NM_000548.3	c.1478T>C	p.L493P	15	Missense
N	HGMD	TSC2	TSC2:c.1484delA	NM_000548.3	c.1484del	p.H495Pfs*40	15	Frameshift
N	LOVD	TSC2	TSC2:c.1485del	NM_000548.3	c.1485del	p.H495Qfs*40	15	Frameshift
Y	HGMD	TSC2	TSC2:c.1487delT	NM_000548.3	c.1487del	p.I496Tfs*39	15	Frameshift
N	HGMD	TSC2	TSC2:c.1491delC	NM_000548.3	c.1491del	p.E498Rfs*37	15	Frameshift
N	HGMD	TSC2	TSC2:c.1492G>T	NM_000548.3	c.1492G>T	p.E498*	15	Stop-gained
N	LOVD	TSC2	TSC2:c.1499_1500del	NM_000548.3	c.1499_1500del	p.K500Rfs*88	15	Frameshift
N	HGMD	TSC2	TSC2:c.1501_1502delGA	NM_000548.3	c.1501_1502del	p.D501Pfs*87	15	Frameshift
N	ClinVar	TSC2	TSC2:c.1502del	NM_000548.3	c.1502del	p.D501Afs*34	15	Frameshift
N	LOVD	TSC2	TSC2:c.1504del	NM_000548.3	c.1504del	p.H502Tfs*33	15	Frameshift
N	HGMD	TSC2	TSC2:c.1505delA	NM_000548.3	c.1505del	p.H502Pfs*33	15	Frameshift
N	HGMD	TSC2	TSC2:c.1507C>T	NM_000548.3	c.1507C>T	p.Q503*	15	Stop-gained
N	LOVD	TSC2	TSC2:c.1508del	NM_000548.3	c.1508del	p.Q503Rfs*32	15	Frameshift
N	LOVD	TSC2	TSC2:c.1508dup	NM_000548.3	c.1508dup	p.V504Gfs*85	15	Frameshift
N	LOVD	TSC2	TSC2:c.1509_1511delinsA	NM_000548.3	c.1509_1510delinsA	p.V504Sfs*31	15	Frameshift
N	LOVD	TSC2	TSC2:c.1510_1511del	NM_000548.3	c.1510_1511del	p.V504Pfs*84	15	Frameshift
N	HGMD	TSC2	TSC2:c.1513C>T	NM_000548.3	c.1513C>T	p.R505*	15	Stop-gained
N	LOVD	TSC2	TSC2:c.1514G>A	NM_000548.3	c.1514G>A	p.R505Q	15	Missense
N	HGMD	TSC2	TSC2:c.1514G>C	NM_000548.3	c.1514G>C	p.R505P	15	Missense
N	ClinVar	TSC2	TSC2:c.1523C>A	NM_000548.3	c.1523C>A	p.A508D	15	Missense
N	HGMD	TSC2	TSC2:c.1528C>T	NM_000548.3	c.1528C>T	p.Q510*	15	Stop-gained
N	LOVD	TSC2	TSC2:c.1528del	NM_000548.3	c.1528del	p.Q510Sfs*25	15	Frameshift
N	ClinVar	TSC2	TSC2:c.1535_1557del	NM_000548.3	c.1535_1557del23	p.L512Pfs*69	15	Frameshift
N	LOVD	TSC2	TSC2:c.1535T>C	NM_000548.3	c.1535T>C	p.L512P	15	Missense
N	HGMD	TSC2	TSC2:c.1535T>G	NM_000548.3	c.1535T>G	p.L512R	15	Missense
N	HGMD	TSC2	TSC2:c.1537delG	NM_000548.3	c.1537del	p.V513Wfs*22	15	Frameshift
N	LOVD	TSC2	TSC2:c.1546del	NM_000548.3	c.1546del	p.A516Qfs*19	15	Frameshift
N	HGMD	TSC2	TSC2:c.1547_1559delCAGAGGGCTGCCAinsGTGCTGCC	NM_000548.3	c.1547_1559delinsGTGCTGCC	p.A516Gfs*71	15	Frameshift
N	ClinVar	TSC2	TSC2:c.1549G>T	NM_000548.3	c.1549G>T	p.E517*	15	Stop-gained
N	HGMD	TSC2	TSC2:c.1555delT	NM_000548.3	c.1555del	p.C519Afs*16	15	Frameshift
N	LOVD	TSC2	TSC2:c.1556dup	NM_000548.3	c.1556dup	p.C519Wfs*70	15	Frameshift
N	LOVD	TSC2	TSC2:c.1561del	NM_000548.3	c.1561del	p.T521Hfs*14	15	Frameshift
N	ClinVar	TSC2	TSC2:c.1563_1566del	NM_000548.3	c.1563_1566del	p.H522Tfs*12	15	Frameshift
N	ClinVar	TSC2	TSC2:c.1563_1599+94del	NM_000548.3	c.1563_1599+94del131	/	15	Splicing
N	HGMD	TSC2	TSC2:c.1563dupA	NM_000548.3	c.1563dup	p.H522Tfs*67	15	Frameshift
N	HGMD	TSC2	TSC2:c.1564delC	NM_000548.3	c.1564del	p.H522Tfs*13	15	Frameshift
N	LOVD	TSC2	TSC2:c.1564dup	NM_000548.3	c.1564dup	p.H522Pfs*67	15	Frameshift
N	LOVD	TSC2	TSC2:c.1565_1566del	NM_000548.3	c.1565_1566del	p.H522Pfs*66	15	Frameshift
N	HGMD	TSC2	TSC2:c.1565_1566dupAC	NM_000548.3	c.1565_1566dup	p.H523Tfs*13	15	Frameshift
N	LOVD	TSC2	TSC2:c.1567dup	NM_000548.3	c.1567dup	p.H523Pfs*66	15	Frameshift
N	LOVD	TSC2	TSC2:c.1572dup	NM_000548.3	c.1572dup	p.N525Qfs*64	15	Frameshift
N	LOVD	TSC2	TSC2:c.1573_1574dup	NM_000548.3	c.1573_1574dup	p.N525Kfs*11	15	Frameshift
N	HGMD	TSC2	TSC2:c.1579_1582delCTGC	NM_000548.3	c.1579_1582del	p.L527Wfs*7	15	Frameshift
N	HGMD	TSC2	TSC2:c.1579delC	NM_000548.3	c.1579del	p.L527Cfs*8	15	Frameshift
N	ClinVar	TSC2	TSC2:c.1582del	NM_000548.3	c.1582del	p.L528Wfs*7	15	Frameshift
N	LOVD	TSC2	TSC2:c.1583_1584del	NM_000548.3	c.1583_1584del	p.L528Rfs*60	15	Frameshift
N	ClinVar	TSC2	TSC2:c.1583dup	NM_000548.3	c.1583dup	p.D529Gfs*60	15	Frameshift
N	HGMD	TSC2	TSC2:c.1583T>C	NM_000548.3	c.1583T>C	p.L528P	15	Missense
N	LOVD	TSC2	TSC2:c.1594G>T	NM_000548.3	c.1594G>T	p.E532*	15	Stop-gained
N	HGMD	TSC2	TSC2:c.1597_1599delAAG	NM_000548.3	c.1597_1599del	p.K533del	15	Inframe-mutation
N	HGMD	TSC2	TSC2:c.1597A>C	NM_000548.3	c.1597A>C	p.K533Q	15	Missense
N	HGMD	TSC2	TSC2:c.1597A>T	NM_000548.3	c.1597A>T	p.K533*	15	Stop-gained
N	HGMD	TSC2	TSC2:c.1599+1G>A	NM_000548.3	c.1599+1G>A	/	15	Splicing
N	LOVD	TSC2	TSC2:c.1599+1G>T	NM_000548.3	c.1599+1G>T	/	15	Splicing
N	HGMD	TSC2	TSC2:c.1599+2T>A	NM_000548.3	c.1599+2T>A	/	15	Splicing
N	HGMD	TSC2	TSC2:c.1599+2T>C	NM_000548.3	c.1599+2T>C	/	15	Splicing
N	HGMD	TSC2	TSC2:c.1599+2T>G	NM_000548.3	c.1599+2T>G	/	15	Splicing
N	HGMD	TSC2	TSC2:c.1599G>A	NM_000548.3	c.1599G>A	p.K533K	15	Missense
N	HGMD	TSC2	TSC2:c.1599G>C	NM_000548.3	c.1599G>C	p.K533N	15	Missense
N	LOVD	TSC2	TSC2:c.1600-1G>A	NM_000548.3	c.1600-1G>A	/	16	Splicing
N	ClinVar	TSC2	TSC2:c.1600-1G>C	NM_000548.3	c.1600-1G>C	/	16	Splicing
N	HGMD	TSC2	TSC2:c.1600-1G>T	NM_000548.3	c.1600-1G>T	/	16	Splicing
N	ClinVar	TSC2	TSC2:c.1600-2A>G	NM_000548.3	c.1600-2A>G	/	16	Splicing
N	LOVD	TSC2	TSC2:c.1600-344_1697dup	NM_000548.3	c.1600-344_1697dup	/	16	Splicing
N	LOVD	TSC2	TSC2:c.1600del	NM_000548.3	c.1600del	p.V534*fs*1	16	Frameshift
N	HGMD	TSC2	TSC2:c.1609_1653del45	NM_000548.3	c.1609_1653del45	p.R537_A551del15	16	Frameshift
N	ClinVar	TSC2	TSC2:c.1609dup	NM_000548.3	c.1609dup	p.R537Pfs*52	16	Frameshift
N	LOVD	TSC2	TSC2:c.1610_1613dup	NM_000548.3	c.1610_1613dup	p.S540Pfs*50	16	Frameshift
N	HGMD	TSC2	TSC2:c.1610_1614delGCTCC	NM_000548.3	c.1610_1614del	p.R537Pfs*50	16	Frameshift
N	ClinVar	TSC2	TSC2:c.1610_1617dup	NM_000548.3	c.1610_1617dup	p.S540Afs*24	16	Frameshift
[truncated: 1,941 more rows]
