# Supplementary material for: Genotype and Cardiac Rhabdomyoma Phenotype Analyses in Tuberous Sclerosis Complex Diseases
Source: Int J Genomics. 2026 Jul 1;2026:2204583. doi: 10.1155/ijog/2204583 (PMC13324241; doi:10.1155/ijog/2204583)
Supplement: Supplementary file 2 — Supporting Information 2 Table S2: Reported phenotype of CR‐related variants. This table lists all CR‐related variants (this study) reported phenotype. The phenotype has been researched through a literature review. [file IJOG-2026-2204583-s001.xlsx]

## Sheet: Sheet1
Gene	Original	HGVS	Protein	Exon	Source	Phenotype
TSC1	TSC1:c.542A>C	c.542A>C	p.H181P	7	PMID: 36232477/HGMD	female, 38 years old, epielepsy, development delay, subependymal nodules,hypomelanotic macules,facial angiofibroma,cardiac rhabdomyomas, retinal angiomyolipoma, renal cyst
TSC1	TSC1:c.740G>A	c.740G>A	p.W247*	9	PMID: 32472539/ClinVar	fetal, cardiac rhabdomyomas
TSC1	TSC1:c.913G>A	c.913G>A	p.G305R	9	SCMC/HGMD	fetal, gestational age 24wks, cardiac rhabdomyomas
TSC1	TSC1:c.1486_1504delCCTGTGGTTCCTCGAGGAG	c.1486_1504del19	p.P496Afs*30	15	PMID: 36232477	male, 1y11m, subependymal nodules, hypomelanotic macules, cardiac rhabdomyomas, renal cyst,
TSC1	TSC1:c.1525C>T	c.1525C>T	p.R509*	15	PMID: 36232477	1) male, infant, brain tubers, subependymal nodules, hypomelanotic macules, cardiac rhabdomyomas; 2)female, infant, brain tubers, subependymal nodules, hypomelanotic macules, cardiac rhabdomyomas
TSC1	TSC1:c.1527delA	c.1527del	p.D510Tfs*22	15	PMID: 36232477	male, 10 years old，brain tubers, subependymal giant cell astrocytoma, subependymal nodules, hypomelanotic macules, cardiac rhabdomyomas, renal cyst
TSC1	TSC1:c.1569_1590del	c.1569_1590del22	p.S524*fs*1	15	SCMC	2y4m, cardiac rhabdomyomas, seizure, brain tubers
TSC1	TSC1:c.1579C>T	c.1579C>T	p.Q527*	15	PMID: 32472539	fetal, cardiac rhabdomyomas
TSC1	TSC1:c.1680_1702del23	c.1680_1702del23	p.S561Rfs*19	15	PMID: 10340649/ClinVar	infant, subependymal nodules, cardiac rhabdomyomas
TSC1	TSC1:c.1779_1780del	c.1779_1780del	p.R593Sfs*12	15	PMID: 34513752/LOVD	fetal, gestational age 28wks, cardiac rhabdomyomas
TSC1	TSC1:c.1791_1792dupAA	c.1791_1792dup	p.S598Kfs*32	15	PMID: 16981987	male, onset age of seizre is 3 years old, brain tubers, cardiac rhabdomyomas, hypomelanotic macules,shagreen patch
TSC1	TSC1:c.1812T>G	c.1812T>G	p.Y604*	15	PMID: 36232477/HGMD	male, infant, subependymal nodules, cardiac rhabdomyomas
TSC1	TSC1:c.1888_1891delAAAG	c.1888_1891del	p.K630Qfs*22	15	PMID: 36030538	male, 3 years old, hypomelanotic macules, shagreen patch, brain tubers, seizure, cardiac rhabdomyomas, moderate intellectual disabolity
TSC1	TSC1:c.1904_1905delCA	c.1904_1905del	p.T635Rfs*52	15	PMID: 36232477/HGMD	male, infant, subependymal nodules, cardiac rhabdomyomas
TSC1	TSC1:c.1959dupA	c.1959dup	p.Q654Tfs*34	15	SCMC/HGMD	fetal, cardiac rhabdomyomas
TSC1	TSC1:c.1960C>T	c.1960C>T	p.Q654*	15	PMID: 36232477/HGMD	male, infant, cardiac rhabdomyomas
TSC1	TSC1:c.2074C>T	c.2074C>T	p.R692*	17	PMID: 28087349	female, 1 years old, brain tubers, cardiac rhabdomyomas, seizure
TSC1	TSC1:c.2227C>T	c.2227C>T	p.Q743*	18	DOI: 10.14744/etd.2020.49765	male, 16 months old, fetal cardiac rhabdomyomas, subependymal nodules
TSC1	TSC1:c.2231_2235del	c.2231_2235del	p.E744Gfs*8	18	PMID: 34513752/ClinVar	fetal, gestational age 24wks, cardiac rhabdomyomas
TSC1	TSC1:c.2272C>T	c.2272C>T	p.Q758*	18	PMID: 28087349	female, 5 years old, cardiac rhabdomyomas, hypomelanotic macules
TSC1	TSC1:c.2283C>A	c.2283C>A	p.Y761*	18	PMID: 16981987	female, onset age of seizure is 6 months old, learning disorder, brain tubers, cardiac rhabdomyomas, hypomelanotic macules
TSC1	TSC1:c.2347C>T	c.2347C>T	p.Q783*	18	PMID: 34513752	fetal, gestational age 20wks, cardiac rhabdomyomas
TSC1	TSC1:c.2356C>T	c.2356C>T	p.R786*	18	PMID: 16981987/ClinVar	female, onset age of seizure is 1 year old, brain tubers, cardiac rhabdomyomas, hypomelanotic macules
TSC1	TSC1:c.2405dup	c.2405dup	p.D802Efs*24	19	ClinVar	cardiac rhabdomyomas, recurrent upper respiratory tract infections, curly hair, micrognathia, retrognathia, hyperpigmentation of the skin, hypopigmentation of the skin
TSC1	TSC1:c.2482_2486delCTCAG	c.2482_2486del	p.L828Sfs*10	19	PMID: 34328706	male, 3 year old, seizure, parietooccipital arachnoid cyst, periventricular nodular heterotopia, cortical gyration abnormality, development delay, cardiac rhabdomyomas
TSC1	TSC1:c.2806C>T	c.2806C>T	p.Q936*	21	PMID: 36232477/HGMD	female, 5 month old, epilepsy, cardiac rhabdomyomas
TSC2	TSC2:c.133_136delCTGA	c.133_136del	p.L45Efs*3	2	PMID: 36232477	female, 8 years old, epilepsy, development delay, brain tubers, subependymal nodules, retinal hamartoma, hypomelanotic macules, facial angiofibroma, cardiac rhabdomyomas
TSC2	TSC2:c.138_138+1delAG	c.138_138+1del	/	2	PMID: 34328706	male, 9 months old, cardiac rhabdomyomas, kidney angiomyolipoma
TSC2	TSC2:c.45_51delTAAGATT	c.45_51del	p.K16Cfs*28	2	PMID: 36232477/HGMD	female, 1 year old, brain tubers,subependymal nodules, hypomelanotic macules, cardiac rhabdomyomas
TSC2	TSC2:c.268C>T	c.268C>T	p.Q90*	4	PMID: 16981987	male, onset age of seizure is 1 year old, mental retardation, brain tubers, renal tumore, cardiac rhabdomyomas, hypomelanotic macules, facial angiofibroma, shagreen patch
TSC2	TSC2:c.364delC	c.364del	p.L122Sfs*60	5	PMID: 36232477/HGMD	male, neonate, subependymal nodules, cardiac rhabdomyomas
TSC2	TSC2:c.475G>T	c.475G>T	p.E159*	5	PMID: 34480426/ClinVar	fetal, cardiac rhabdomyomas
TSC2	TSC2:c.598C>T	c.598C>T	p.Q200*	6	PMID: 36030538	female, 13 years old, hypomelanotic macules, shagreen patch, brain tubers, cardiac rhabdomyomas, renal angiomyolipoma
TSC2	TSC2:c.724dupA	c.724dup	p.T242Nfs*96	8	DOI: 10.14744/etd.2020.49765	male, 7 years old, cardiac rhabdomyomas, cutaneou lesions, hypopigmented macules, severe development delay, seizure, renal angiomyolipoma
TSC2	TSC2:c.782_783insT	c.782_783insT	p.N262Efs*76	9	PMID: 36232477/HGMD	male, 1 month old, brain tubers, subependymal nodules, cardiac rhabdomyomas
TSC2	TSC2:c.880G>A	c.880G>A	p.G294R	10	PMID: 38025010/HGMD	male, newbron, cardiac rhabdomyomas
TSC2	TSC2:c.894dupT	c.894dup	p.V299Cfs*39	10	PMID: 34480426	fetal, cardiac rhabdomyomas
TSC2	TSC2:c.910T>C	c.910T>C	p.W304R	10	ClinVar	fetal, cardiac rhabdomyomas
TSC2	TSC2:c.932_936delCTCTC	c.932_936del	p.S311*fs*1	10	PMID: 34513752	fetal, gestational age 30 wks, cardiac rhabdomyomas
TSC2	TSC2:c.965C>A	c.965C>A	p.S322*	10	PMID: 36232477/HGMD	female, 1 year old, brain tubers, subependymal nodules, retinal angiomyolipoma, hypomelanotic macules, cardiac rhabdomyomas
TSC2	TSC2:c.1108C>T	c.1108C>T	p.Q370*	11	PMID: 36232477	male, 3 months old, brain tubers, cardiac rhabdomyomas
TSC2	TSC2:c.1133_1136dupCGGA	c.1133_1136dup	p.E379Dfs*9	12	PMID: 36232477	female, infant, epilepsy, development delay, retinal hamartoma, subependymal giant cell astrocytoma, subependymal nodules, hypomelanotic macules, cardiac rhabdomyomas
TSC2	TSC2:c.1177G>T	c.1177G>T	p.E393*	12	PMID: 36232477	male, 12 years old, epilepsy, development delay, brain tubers, subependymal giant cell astrocytoma, subependymal nodules, hypomelanotic macules, shagreen patch, facial angiofibroma, cardiac rhabdomyomas, angiomyolipoma
TSC2	TSC2:c.1267_1270delCTCC	c.1267_1270del	p.L423*fs*1	13	PMID: 36232477	male, 12 years old, epilepsy, development delay, brain tubers, subependymal nodules, hypomelanotic macules, shagreen patch, facial angiofibroma, cardiac rhabdomyomas, angiomyolipoma, retinal hamartoma, renal cyst
TSC2	TSC2:c.1276delC	c.1276del	p.L426*fs*1	13	PMID: 36232477	male, 3 months old, epilepsy, brain tubers, subependymal nodules, hypomelanotic macules, cardiac rhabdomyomas
TSC2	TSC2:c.1283_1285delCCT	c.1283_1285del	p.S428delS	13	PMID: 37330616/SCMC/HGMD	1)fetal, gestational age 24wks, cardiac rhabdomyomas, brain tubers; 2)fetal, gestational age 23wks, cardiac rhabdomyomas
TSC2	TSC2:c.1327C>T	c.1327C>T	p.Q443*	13	PMID: 36232477	female, 19 years old, epilepsy, development delay, brain tubers, subependymal nodules, hypomelanotic macules, shagreen patch, cardiac rhabdomyomas, facial angiofibroma, renal angiomyolipoma, lym-phangiomyomatosis
TSC2	TSC2:c.1487delT	c.1487del	p.I496Tfs*39	15	PMID: 36232477	male, 30 years old, epilepsy, development delay, brain tubers, subependymal giant cell astrocytoma, subependymal nodules, hypomelanotic macules, shagreen patch, facial angiofibroma,ungual fibroma, cardiac rhabdomyomas, renal angiomyolipoma, renal cyst
TSC2	TSC2:c.1628dupC	c.1628dup	p.E544Gfs*45	16	PMID: 36232477	female, infant, epilepsy, brain tubers, subependymal nodules, hypomelanotic macules, cardiac rhabdomyomas
TSC2	TSC2:c.1683_1685del	c.1683_1685del	p.T562delT	16	ClinVar	fetal, cardiac rhabdomyomas
TSC2	TSC2:c.1739_1740insT	c.1739_1740insT	p.S581Kfs*8	17	PMID: 36232477	female, infant, epilepsy, brain tubers,subependymal nodules, hypomelanotic macules, forehead plaque, cardiac rhabdomyomas, renal cyst
TSC2	TSC2:c.1778A>G	c.1778A>G	p.H593R	17	PMID: 36232477/HGMD	1) female, infant, subependymal nodules, cardiac rhabdomyomas; 2) male, infant, brain tubers,hypomelanotic macules, cardiac rhabdomyomas
TSC2	TSC2:c.1831C>T	c.1831C>T	p.R611W	17	PMID: 36232477/HGMD	1) female, 4 years old, epilepsy, development delay, brain tubers, subependymal nodules, retinal hamartoma, hypomelanotic macules, facial angiofibroma, shagreen patch, cardiac rhabdomyomas; 2) female, infant, brain tubers, subependymal nodules, hypomelanotic macules, cardiac rhabdomyomas; 3)male, infant, brain tubers, subependymal nodules, cardiac rhabdomyomas
TSC2	TSC2:c.1832G>A	c.1832G>A	p.R611Q	17	PMID: 32555378	cardiac rhabdomyomas
TSC2	TSC2:c.1845delT	c.1845del	p.F615Lfs*83	18	PMID: 36232477/HGMD	male, infant, brain tubers, subependymal nodules,subependymal giant cell astrocytoma, retinal hamartoma, cardiac rhabdomyomas
TSC2	TSC2:c.1864C>T	c.1864C>T	p.R622W	18	PMID: 37330616/ClinVar	fetal, gestational age 20wks, cardiac rhabdomyomas
TSC2	TSC2:c.1946+1G>A	c.1946+1G>A	/	18	PMID: 36232477/HGMD	female, 1 month old, brain tubers, subependymal nodules, cardiac rhabdomyomas
TSC2	TSC2:c.1947-1G>A	c.1947-1G>A	/	19	PMID: 34513752/HGMD	fetal, gestational age 23wks, cardiac rhabdomyomas
TSC2	TSC2:c.1981_2020del40	c.1981_2020del40	p.G661Lfs*24	19	PMID: 36232477/HGMD	male, 3 years old, epilepsy, development delay, subependymal nodules, brain tubers, hypomelanotic macules, cardiac rhabdomyomas, renal cyst
TSC2	TSC2:c.2194C>T	c.2194C>T	p.Q732*	20	PMID: 34513752	male, fetal, gestational age 24 wks, epilepsy, multiple retinal hamartomas, hypomelanotic macules, gestational age
TSC2	TSC2:c.2221-2A>G	c.2221-2A>G	/	21	DOI: 10.14744/etd.2020.49765	female, 3 years old, cardiac rhabdomyomas, hypopigmented macules, epilepsy, subependymal nodules, angiomyolipoma
TSC2	TSC2:c.2251C>T	c.2251C>T	p.R751*	21	PMID: 36232477/HGMD	female, 3 years old, epilepsy, development delay,subependymal nodules, brain tubers, hypomelanotic macules,facial angiofibroma, cardiac rhabdomyomas
TSC2	TSC2:c.2339T>C	c.2339T>C	p.L780P	21	PMID: 36232477/HGMD	female, infant, subependymal nodules, brain tubers,subependymal giant cell astrocytoma, retinal hamartoma, cardiac rhabdomyomas
TSC2	TSC2:c.2356-1G>A	c.2356-1G>A	/	22	PMID: 36232477/HGMD	male, 17 years old, epilepsy, development delay, cardiac rhabdomyomas, subependymal nodules, brain tubers, hypomelanotic macules, facial angiofibroma, renal angiomyolipoma
TSC2	TSC2:c.2423T>C	c.2423T>C	p.L808S	22	PMID: 36232477/HGMD	female, 3 years old, epilepsy, development delay, subependymal nodules, brain tubers, hypomelanotic macules, cardiac rhabdomyomas, renal cyst
TSC2	TSC2:c.2475_2503del29	c.2475_2503del29	p.L826Hfs*47	22	PMID: 36232477/HGMD	male, infant, epilepsy, subependymal nodules, subependymal giant cell astrocytoma, hypomelanotic macules, cardiac rhabdomyomas
TSC2	TSC2:c.2546-2A>T	c.2546-2A>T	/	23	PMID: 16981987/HGMD	female, 3 months old, mental retardation, cardiac rhabdomyomas, hypomelanotic macules, facial angiofibroma
TSC2	TSC2:c.2639+1G>C	c.2639+1G>C	/	23	PMID: 24075384/HGMD	fetal, gestational age 30 wks, cardiac rhabdomyomas, brain tubers, type III congenital cystic adenomatoid malformation of the lung
TSC2	TSC2:c.2656_2657insGT	c.2656_2657insGT	p.V886Gfs*9	24	PMID: 28087349	female, 5 years old, cardiac rhabdomyomas, hypomelanotic macules, facial angiofibroma, brain tubers
TSC2	TSC2:c.2713C>G	c.2713C>G	p.R905G	24	ClinVar	West syndrome, cardiac rhabdomyomas, subependymal calcifications, cortical tubers, white patches on skin
TSC2	TSC2:c.2713C>T	c.2713C>T	p.R905W	24	PMID: 19259131	cardiac rhabdomyomas
TSC2	TSC2:c.2714G>A	c.2714G>A	p.R905Q	24	PMID: 17120248	cardiac rhabdomyomas, West syndrome, brain tubers, subependymal nodules
TSC2	TSC2:c.2764_2765delTT	c.2764_2765del	p.L922Vfs*3	25	PMID: 36232477/HGMD	male, 7 months old, epilepsy, brain tubers, retinal hamartoma, hypomelanotic macules, cardiac rhabdomyomas
TSC2	TSC2:c.2837+1G>T	c.2837+1G>T	/	25	PMID: 31317616/HGMD	epileptic seizure; cardiac rhabdomyoma
TSC2	TSC2:c.3028del	c.3028del	p.Q1010Rfs*6	27	SCMC	fetal, cardiac rhabdomyomas
TSC2	TSC2:c.3094C>T	c.3094C>T	p.R1032*	27	PMID: 34513752	male, fetal, gestational age 24wks, cardiac rhabdomyomas, epilepsy
TSC2	TSC2:c.3096A>G	c.3096A>G	p.R1032R	27	ClinVar	cardiac rhabdomyomas
TSC2	TSC2:c.3131G>C	c.3131G>C	p.R1044T	27	PMID: 27185581	fetal, cardiac rhabdomyomas, subependymal nodules
TSC2	TSC2:c.3203C>T	c.3203C>T	p.T1068I	28	SCMC/HGMD	fetal, cardiac rhabdomyomas, brain tubers
TSC2	TSC2:c.3223_3229dupACCGGGA	c.3223_3229dup	p.T1077Nfs*93	28	PMID: 36232477/HGMD	male, 3 years old, epilepsy, development delay,subependymal nodules, brain tubers, hypomelanotic macules, cardiac rhabdomyomas
TSC2	TSC2:c.3323_3350del28	c.3323_3350del28	p.A1108Gfs*74	29	PMID: 34480426	fetal, cardiac rhabdomyomas
TSC2	TSC2:c.3352C>T	c.3352C>T	p.Q1118*	29	PMID: 32472539	fetal, cardiac rhabdomyomas
TSC2	TSC2:c.3355C>T	c.3355C>T	p.Q1119*	29	PMID: 37330616/HGMD	fetal, gestational age 23 wks, cardiac rhabdomyomas, multiple nodes in brain parenchyma
TSC2	TSC2:c.3397+1G>T	c.3397+1G>T	/	29	PMID: 34513752/ClinVar	fetal, gestational age 24wks, cardiac rhabdomyomas, subependymal nodules
TSC2	TSC2:c.3412C>T	c.3412C>T	p.R1138*	30	PMID: 36232477/HGMD	male, 3 months old, subependymal nodules, brain tubers, cardiac rhabdomyomas
TSC2	TSC2:c.3598C>T	c.3598C>T	p.R1200W	30	PMID: 36030538	male, 13 years old, hypomelanotic macules, shagreen patch, brain tubers, seizure, cardiac rhabdomyomas, moderate intellectual disabolity
TSC2	TSC2:c.3693_3696delGTCT	c.3693_3696del	p.S1232Tfs*92	31	PMID: 16981987	female, onset age of seizure is 4 months old, mental retardation, brain tubers, cardiac rhabdomyomas, hypomelanotic macules
TSC2	TSC2:c.3791delC	c.3791del	p.P1264Lfs*61	31	PMID: 36232477/HGMD	male, 13 years old, subependymal nodules, retinal hamartoma, hypomelanotic macules, cardiac rhabdomyomas
TSC2	TSC2:c.3846_3855delCTGCCAAGGAinsG	c.3846_3855delinsG	p.S1282_G1285delinsR	32	PMID: 26703369	neonate, epilepsy, cardiac rhabdomyomas
TSC2	TSC2:c.3884-1G>C	c.3884-1G>C	/	33	PMID: 36232477/HGMD	female, 3 years old, epilepsy, developement delay, brain tubers, subependymal nodules, hypomelanotic macules, cardiac rhabdomyomas
TSC2	TSC2:c.3999C>A	c.3999C>A	p.Y1333*	33	PMID: 28087349	male, 5 years old, cardiac rhabdomyomas, hypomelanotic macules, facial angiofibroma, brain tubers, seizure, mental retardation, shagreen patch,ungual fibroma, renal angiomyolipoma
TSC2	TSC2:c.4037C>A	c.4037C>A	p.S1346*	34	SCMC/HGMD	9y7m, cardiac rhabdomyomas
TSC2	TSC2:c.4115_4116delTG	c.4115_4116del	p.V1372Gfs*41	34	PMID: 17304050	fetal, cardiac rhabdomyomas
TSC2	TSC2:c.4138C>T	c.4138C>T	p.Q1380*	34	PMID: 36232477/HGMD	female, infant, brain tubers, subependymal nodules, cardiac rhabdomyomas
TSC2	TSC2:c.4183C>T	c.4183C>T	p.Q1395*	34	PMID: 36232477/HGMD	male, 48 years old, epilepsy, development delay, subependymal nodules,retinal hamartoma, facial angiofibroma, shagreen patch, cardiac rhabdomyomas, renal, angiomyolipoma, liver angiomyolipoma
TSC2	TSC2:c.4198delG	c.4198del	p.D1400Tfs*11	34	PMID: 36030538	female, 21 years old, hypomelanotic macules, brain tubers, cardiac rhabdomyomas, renal angiomyolipoma
TSC2	TSC2:c.4258_4261delTCAG	c.4258_4261del	p.S1420Gfs*55	34	SCMC/HGMD	fetal, cardiac rhabdomyomas
TSC2	TSC2:c.4287dupC	c.4287dup	p.W1430Lfs*94	34	PMID: 36232477/HGMD	female, 1 year old, epilepsy, brain tubers, subependymal nodules, subependymal giant cell astrocytoma, hypomelanotic macules, cardiac rhabdomyomas, renal angiomyolipoma
TSC2	TSC2:c.4289G>A	c.4289G>A	p.W1430*	34	PMID: 34513752	fetal, gestational age 22 wks, cardiac rhabdomyomas, renal pelvs seperation
TSC2	TSC2:c.4344dupC	c.4344dup	p.S1449Lfs*75	34	PMID: 28087349	female, 3 years old, cardiac rhabdomyomas, hypomelanotic macules
TSC2	TSC2:c.4375C>T	c.4375C>T	p.R1459*	34	PMID: 34513752/PMID: 37330616/DOI: 10.14744/etd.2020.49765	1)fetal, gestational age 34 wks, cardiac rhabdomyomas; 2)fetal, gestational age 22 wks, cardiac rhabdomyomas; 3)fetal, cardiac rhabdomyomas, hypopigmented macules, facial angiofibroma, mild intellectual disability, seizure, subependymal nodules
TSC2	TSC2:c.4511T>C	c.4511T>C	p.L1504P	35	PMID: 32917147	fetal, cardiac rhabdomyomas
TSC2	TSC2:c.4537G>T	c.4537G>T	p.E1513*	35	PMID: 34513752	fetal, gestational age 23wks, cardiac rhabdomyomas
TSC2	TSC2:c.4572dupA	c.4572dup	p.Q1525Tfs*4	36	PMID: 36232477/HGMD	male, 13y, epilepsy, brain tubers, development delay, subependymal nodules, subependymal giant cell astrocytoma, retinal hamartoma, facial angiofibroma, shagreen patch, ungual fibroma, forehead plaque, cardiac rhabdomyomas, renal angiomyolipoma， liver angiomyolipoma
TSC2	TSC2:c.4628A>G	c.4628A>G	p.H1543R	36	PMID: 36232477/HGMD	female, 1 year old, epilepsy, development delay, hypomelanotic macules, cardiac rhabdomyomas
TSC2	TSC2:c.4662G>C	c.4662G>C	p.Q1554H	36	PMID: 34513752/LOVD	fetal，gestational age 22wks, cardiac rhabdomyomas, seizure
TSC2	TSC2:c.4663-1G>A	c.4663-1G>A	/	37	PMID: 34480426/ClinVar	cardiac rhabdomyomas
TSC2	TSC2:c.4672G>A	c.4672G>A	p.E1558K	37	ClinVar	cardiac rhabdomyomas
TSC2	TSC2:c.4672G>T	c.4672G>T	p.E1558*	37	PMID: 36232477/HGMD	female, infant, epilepsy, brain tubers, subependymal nodules,hypomelanotic macules, cardiac rhabdomyomas
TSC2	TSC2:c.4693G>T	c.4693G>T	p.E1565*	37	SCMC/LOVD	1y4m, cardiac rhabdomyomas, brain tubers
TSC2	TSC2:c.4709G>T	c.4709G>T	p.R1570M	37	SCMC	fetal, cardiac rhabdomyomas
TSC2	TSC2:c.4762C>T	c.4762C>T	p.Q1588*	37	DOI: 10.1097/FM9.0000000000000109	fetal, cardiac rhabdomyomas
TSC2	TSC2:c.4798_4804dupTGTGGTG	c.4798_4804dup	p.E1602Vfs*3	37	PMID: 36232477/HGMD	female, 3 years old, epilepsy, development delay, brain tubers, subependymal nodules, subependymal giant cell astrocytoma, retinal hamartoma, facial angiofibroma, shagreen patch, cardiac rhabdomyomas
TSC2	TSC2:c.4813C>T	c.4813C>T	p.Q1605*	37	ClinVar	fetal, cardiac rhabdomyomas
TSC2	TSC2:c.4823_4825delACT	c.4823_4825del	p.Y1608delY	37	SCMC/HGMD	fetal, cardiac rhabdomyomas
TSC2	TSC2:c.4829G>A	c.4829G>A	p.W1610*	37	ClinVar	infant, cardiac rhabdomyomas, cerebral subependymal tubers
TSC2	TSC2:c.4850-1G>C	c.4850-1G>C	/	38	PMID: 36030538	female, 11 years old, hypomelanoticMacules, subependymal nodules, cardiac rhabdomyomas,seizures, development delay
TSC2	TSC2:c.4861A>T	c.4861A>T	p.I1621F	38	PMID: 28659645	neonate, cardiac rhabdomyomas
TSC2	TSC2:c.4881delC	c.4881del	p.K1628Rfs*44	38	PMID: 36030538	male, 6 years old, hypomelanotic macules, brain tubers, seizure, cardiac rhabdomyomas
TSC2	TSC2:c.4905C>A	c.4905C>A	p.C1635*	38	PMID: 36030538	female, 7 years old, hypomelanotic macules, brain tubers, cardiac rhabdomyomas, renal angiomyolipoma, seizure
TSC2	TSC2:c.4909AAG[1]	c.4909_4911del	p.Lys1638del	38	PMID: 36232477	female, infant, seizure, brain tubers, subependymal nodules, retinal hamartoma, hypomelanotic macules, cardiac rhabdomyomas
TSC2	TSC2:c.4925G>A	c.4925G>A	p.G1642D	38	PMID: 28087349	female, 21 years old, hypomelanotic macules, cardiac rhabdomyomas, shagreen patch, brain tubers
TSC2	TSC2:c.4951A>C	c.4951A>C	p.N1651H	38	PMID:39070959/ClinVar	female, 2 years old, supraventricular tachycardia, cardiac rhabdomyomas
TSC2	TSC2:c.4952A>G	c.4952A>G	p.N1651S	38	PMID: 17034546	hypomelanotic macules, seizure, mental retardation, cardiac rhabdomyomas
TSC2	TSC2:c.4958C>T	c.4958C>T	p.S1653F	38	PMID: 17034546	hypopigmented macule, seizure, cardiac rhabdomyomas
TSC2	TSC2:c.4993C>T	c.4993C>T	p.Q1665*	39	PMID: 36232477/HGMD	female, 1 year old, brain tubers, subependymal nodules, cardiac rhabdomyomas
TSC2	TSC2:c.5017delG	c.5017del	p.V1673Sfs*153	39	PMID: 36232477/HGMD	female, 11 years old, epilepsy, development delay, brain tubers, subependymal nodules, subependymal giant cell astrocytoma, hypomelanotic macules, facial angiofibroma, shagreen patch, cardiac rhabdomyomas, renal angiomyolipoma
TSC2	TSC2:c.5024C>T	c.5024C>T	p.P1675L	39	PMID: 32555378/PMID: 17034546	1)cardiac rhabdomyomas; 2)angiofibroma, ungual fibroma, cardiac rhabdomyomas, hypopigmented macule, seizure
TSC2	TSC2:c.5043C>G	c.5043C>G	p.N1681K	39	SCMC/HGMD	3 years old, cardiac rhabdomyomas
TSC2	TSC2:c.5095del	c.5095del	p.V1699Wfs*127	40	ClinVar	fetal, cardiac rhabdomyomas
TSC2	TSC2:c.5161-1G>A	c.5161-1G>A	/	41	PMID: 34746849	fetal, gestational age 23 wks, cardiac rhabdomyomas
TSC2	TSC2:c.5161-1G>C	c.5161-1G>C	/	41	PMID: 29619257	fetal, gestational age 30 wks, cardiac rhabdomyomas
TSC2	TSC2:c.5165C>A	c.5165C>A	p.A1722D	41	PMID: 36232477/HGMD	female, infant, epilepsy, subependymal nodules, hypomelanotic macules, cardiac rhabdomyomas
TSC2	TSC2:c.5187_5190dup	c.5187_5190dup	p.N1731Lfs*45	41	SCMC	2 years old, cardiac rhabdomyomas, seizure
TSC2	TSC2:c.5204_5207dupTCTA	c.5204_5207dup	p.P1737Lfs*39	41	PMID: 36232477/HGMD	male, 3 years old, epilepsy, development delay, brain tubers, subependymal nodules, retinal hamartoma, hypomelanotic macules, cardiac rhabdomyomas
TSC2	TSC2:c.5227C>G	c.5227C>G	p.R1743G	41	PMID: 36232477/HGMD	male, 4 years old, epilepsy, development delay, brain tubers, subependymal nodules, hypomelanotic macules,facial angiofibroma, cardiac rhabdomyomas
TSC2	TSC2:c.5227C>T	c.5227C>T	p.R1743W	41	PMID: 36232477/HGMD	1)male, 3 years old, epilepsy, subependymal nodules, brain tubers, hypomelanotic macules, facial angiofibroma, cardiac rhabdomyomas; 2)female, 24 years old, epilepsy, development delay, subependymal giant cell astrocytoma, retinal hamartoma, hypomelanotic macules, facial angiofibroma, forehead plaque, cardiac rhabdomyomas, renal cyst
TSC2	TSC2:c.5228G>A	c.5228G>A	p.R1743Q	41	PMID: 28087349	female, 16 years old, seizure, brain tubers, cardiac rhabdomyomas, retinal acromic patch
TSC2	TSC2:c.5238_5255delCATCAAGCGGCTCCGCCA	c.5238_5255del18	p.H1746_R1751delHIKRLR	41	PMID: 16981987/PMID: 37330616/ClinVar	1)female, onset age of seizure is 6m, learning disorder, brain tubers, cardiac rhabdomyomas, hypomelanotic macules, facial angiofibroma; 2)fetal, gestational age 22 wks, cardiac rhabdomyomas
TSC2	TSC2:c.5240T>A	c.5240T>A	p.I1747N	41	PMID: 36030538	male, 16 years old, shagreen patch, brain tubers, seizure, cardiac rhabdomyomas, renal angiomyolipoma, severe intellectual disability
TSC2	TSC2:c.5252_5259+19del27	c.5252_5259+19del27	/	41	PMID: 16981987	male,on set age of seizure is 1 month old, learning disorder, brain tubers, hypomelano tic macules, cardiac rhabdomyomas
TSC2	TSC2:c.5402_5403delAG	c.5402_5403del	p.E1801Gfs*84	42	PMID: 36232477/HGMD	male, 2 years old, epilepsy, development delay, subependymal nodules, subependymal giant cell astrocytoma, hypomelanotic macules, cardiac rhabdomyomas
TSC2	TSC2:c.5422_5423delTG	c.5422_5423del	p.*1808Rfs*77	42	PMID: 36232477/HGMD	male, infant, brain tubers, subependymal nodules, cardiac rhabdomyomas
